# Supplementary material for: 3-Methyl-6-trichloro­methyl-1,2,4-triazolo[3,4-b][1,3,4]thia­diazole
Source: Acta Crystallogr Sect E Struct Rep Online. 2011 Apr 13;67(Pt 5):o1093. doi: 10.1107/S1600536811012748 (PMC3089198; doi:10.1107/S1600536811012748)
Supplement: Supplementary file 1 [file e-67-o1093-sup1.cif]

##############################################################################
#                                                                            #
# This CIF contains the data in a paper accepted for publication in          #
# Acta Crystallographica Section E. It conforms to the requirements of       #
# Notes for Authors for Acta Crystallographica Section E, and has been       #
# peer reviewed under the auspices of the IUCr Commission on Journals.       #
#                                                                            #
# Full details of the Crystallographic Information File format               #
# are given in the paper "The Crystallographic Information File (CIF):       #
# a New Standard Archive File for Crystallography" by S. R. Hall, F. H.      #
# Allen and I. D. Brown [Acta Cryst. (1991), A47, 655-685].                  #
#                                                                            #
# The current version of the core CIF dictionary is obtainable from          #
# ftp://ftp.iucr.org/pub/cif_core.dic.                                       #
#                                                                            #
# Software is freely available for graphical display of the structure(s)     #
# in this CIF. For information consult the CIF software page                 #
# http://www.iucr.org/resources/cif/software.                                #
#                                                                            #
# This file may be used for bona fide research purposes within the           #
# scientific community so long as proper attribution is given to the journal # 
# article from which it was obtained.                                        #
#                                                                            #
##############################################################################
data_global
_audit_creation_method     SHELXL-97
_journal_date_recd_electronic     2011-03-30
_journal_date_accepted     2011-04-06
_journal_name_full     'Acta Crystallographica, Section E'
_journal_year     2011
_journal_volume     67
_journal_issue      5
_journal_page_first     o1093
_journal_page_last     o1093
_journal_paper_category     QO
_journal_coeditor_code     CV5070
_publ_contact_author_name     'Dr. Wei Wang'
_publ_contact_author_address
;
  School of Perfume and Aroma Technology,
  Shanghai Istitute of Technology,
  Shanghai, 200235,
  People's Republic of China
;
_publ_contact_author_email     zhao_submit@yahoo.com.cn
_publ_contact_author_fax     ?
_publ_contact_author_phone     ?
_publ_section_title
;
3-Methyl-6-trichloromethyl-1,2,4-triazolo[3,4-<i>b</i>][1,3,4]thiadiazole
;
loop_
    _publ_author_name
    _publ_author_footnote
    _publ_author_address
    'Wei-min Jia' .
;
  School of Perfume and Aroma Technology,
  Shanghai Istitute of Technology,
  Shanghai 200235,
  People's Republic of China
;
    'Zhi-jian Wang' .
;
  School of Perfume and Aroma Technology,
  Shanghai Istitute of Technology,
  Shanghai 200235,
  People's Republic of China
;
    'Xiao-yu Jia' .
;
  School of Chemical Engineering,
  University of Science and Technology LiaoNing,
  Anshan 114051,
  People's Republic of China
;
    'Jing-jing Zhang' .
;
  School of Chemical Engineering,
  University of Science and Technology LiaoNing,
  Anshan 114051,
  People's Republic of China
;
    'Wei Wang' .
;
  School of Perfume and Aroma Technology,
  Shanghai Istitute of Technology,
  Shanghai 200235,
  People's Republic of China
and
  School of Chemical Engineering,
  University of Science and Technology LiaoNing,
  Anshan 114051,
  People's Republic of China
;
data_I
_chemical_name_systematic
;
3-Methyl-6-trichloromethyl-1,2,4-triazolo[3,4-<i>b</i>][1,3,4]thiadiazole
;
_chemical_name_common     ?
_chemical_formula_moiety     'C5 H3 Cl3 N4 S'
_chemical_formula_sum     'C5 H3 Cl3 N4 S'
_chemical_formula_structural     ?
_chemical_formula_analytical     ?
_chemical_formula_iupac     'C5 H3 Cl3 N4 S'
_chemical_formula_weight     257.52
_chemical_melting_point     ?
_symmetry_cell_setting     monoclinic
_symmetry_space_group_name_H-M     'P 21/n'
_symmetry_space_group_name_Hall     '-P 2yn'
loop_
    _symmetry_equiv_pos_as_xyz
    'x, y, z'
    '-x+1/2, y+1/2, -z+1/2'
    '-x, -y, -z'
    'x-1/2, -y-1/2, z-1/2'
_cell_length_a     5.8732(12)
_cell_length_b     9.4164(19)
_cell_length_c     16.750(3)
_cell_angle_alpha     90.00
_cell_angle_beta     91.82(3)
_cell_angle_gamma     90.00
_cell_volume     925.9(3)
_cell_formula_units_Z     4
_cell_measurement_reflns_used     2918
_cell_measurement_theta_min     3.256
_cell_measurement_theta_max     27.882
_cell_measurement_temperature     153(2)
_exptl_crystal_description     prism
_exptl_crystal_colour     colorless
_exptl_crystal_size_max     0.30
_exptl_crystal_size_mid     0.20
_exptl_crystal_size_min     0.10
_exptl_crystal_density_diffrn     1.847
_exptl_crystal_density_meas     ?
_exptl_crystal_density_method     'not measured'
_exptl_crystal_F_000     512
_exptl_absorpt_coefficient_mu     1.168
_exptl_absorpt_correction_type     multi-scan
_exptl_absorpt_process_details     '(CrystalClear; Rigaku/MSC, 2005)'
_exptl_absorpt_correction_T_min     0.7207
_exptl_absorpt_correction_T_max     0.8921
_exptl_special_details
;
;
_diffrn_ambient_temperature     153(2)
_diffrn_radiation_type     'Mo K\a'
_diffrn_radiation_wavelength     0.71073
_diffrn_radiation_source     'rotating anode'
_diffrn_radiation_monochromator     multilayer
_diffrn_measurement_device_type     'Rigaku Saturn CCD area-detector'
_diffrn_measurement_method     '\f and \w'
_diffrn_detector_area_resol_mean     7.31
_diffrn_reflns_number     9841
_diffrn_reflns_av_R_equivalents     0.0382
_diffrn_reflns_av_sigmaI/netI     0.0337
_diffrn_reflns_theta_min     2.43
_diffrn_reflns_theta_max     27.88
_diffrn_reflns_theta_full     27.88
_diffrn_measured_fraction_theta_max     0.993
_diffrn_measured_fraction_theta_full     0.993
_diffrn_reflns_limit_h_min     -7
_diffrn_reflns_limit_h_max     7
_diffrn_reflns_limit_k_min     -10
_diffrn_reflns_limit_k_max     12
_diffrn_reflns_limit_l_min     -22
_diffrn_reflns_limit_l_max     22
_diffrn_standards_number     0
_diffrn_standards_interval_count     0
_diffrn_standards_interval_time     0
_diffrn_standards_decay_%     0
loop_
    _diffrn_standard_refln_index_h
    _diffrn_standard_refln_index_k
    _diffrn_standard_refln_index_l
    ? ? ?
_refine_special_details
;
Refinement of <i>F</i>^2^ against ALL reflections. The weighted <i>R</i>-factor
<i>wR</i> and goodness of fit <i>S</i> are based on <i>F</i>^2^, conventional
<i>R</i>-factors <i>R</i> are based on <i>F</i>, with <i>F</i> set to zero for
negative <i>F</i>^2^. The threshold expression of <i>F</i>^2^ >
\s(<i>F</i>^2^) is used only for calculating <i>R</i>-factors(gt) <i>etc</i>.
and is not relevant to the choice of reflections for refinement.
<i>R</i>-factors based on <i>F</i>^2^ are statistically about twice as large
as those based on <i>F</i>, and <i>R</i>- factors based on ALL data will be
even larger.
;
_reflns_number_total     2196
_reflns_number_gt     1934
_reflns_threshold_expression     I>2\s(I)
_refine_ls_structure_factor_coef     Fsqd
_refine_ls_matrix_type     full
_refine_ls_R_factor_all     0.0349
_refine_ls_R_factor_gt     0.0294
_refine_ls_wR_factor_gt     0.0827
_refine_ls_wR_factor_ref     0.1134
_refine_ls_goodness_of_fit_ref     1.238
_refine_ls_restrained_S_all     1.238
_refine_ls_number_reflns     2196
_refine_ls_number_parameters     120
_refine_ls_number_restraints     0
_refine_ls_hydrogen_treatment     constr
_refine_ls_weighting_scheme     calc
_refine_ls_weighting_details
                      'w=1/[\s^2^(Fo^2^)+(0.0693P)^2^] where P=(Fo^2^+2Fc^2^)/3'
_atom_sites_solution_hydrogens     geom
_atom_sites_solution_primary     direct
_atom_sites_solution_secondary     difmap
_refine_ls_shift/su_max     0.000
_refine_ls_shift/su_mean     0.000
_refine_diff_density_max     0.487
_refine_diff_density_min     -0.441
_refine_ls_extinction_method     'SHELXL97 (Sheldrick, 2008)'
_refine_ls_extinction_coef     0.071(6)
_refine_ls_extinction_expression
                                  'Fc^*^=kFc[1+0.001xFc^2^\l^3^/sin(2\q)]^-1/4^'
loop_
    _atom_type_symbol
    _atom_type_description
    _atom_type_scat_dispersion_real
    _atom_type_scat_dispersion_imag
    _atom_type_scat_source
    C C 0.0033 0.0016
; International Tables
Vol. C, Tables 4.2.6.8 and 6.1.1.4
;
    H H 0.0000 0.0000
; International Tables
Vol. C, Tables 4.2.6.8 and 6.1.1.4
;
    Cl Cl 0.1484 0.1585
; International Tables
Vol. C, Tables 4.2.6.8 and 6.1.1.4
;
    N N 0.0061 0.0033
; International Tables
Vol. C, Tables 4.2.6.8 and 6.1.1.4
;
    S S 0.1246 0.1246
; International Tables
Vol. C, Tables 4.2.6.8 and 6.1.1.4
;
_computing_data_collection     'CrystalClear (Rigaku/MSC, 2005)'
_computing_cell_refinement     'CrystalClear (Rigaku/MSC, 2005)'
_computing_data_reduction     'CrystalClear (Rigaku/MSC, 2005)'
_computing_structure_solution     'SHELXS97 (Sheldrick, 2008)'
_computing_structure_refinement     'SHELXL97 (Sheldrick, 2008)'
_computing_molecular_graphics     'SHELXTL (Sheldrick, 2008)'
_computing_publication_material     'SHELXTL (Sheldrick, 2008)'
loop_
    _atom_site_type_symbol
    _atom_site_label
    _atom_site_fract_x
    _atom_site_fract_y
    _atom_site_fract_z
    _atom_site_U_iso_or_equiv
    _atom_site_adp_type
    _atom_site_calc_flag
    _atom_site_refinement_flags
    _atom_site_occupancy
    _atom_site_symmetry_multiplicity
    _atom_site_disorder_assembly
    _atom_site_disorder_group
    S S1 0.13777(9) 0.52705(5) 0.13657(3) 0.01622(19) Uani d . 1 1 . .
    Cl Cl1 0.55694(10) 0.67616(5) 0.27560(3) 0.0242(2) Uani d . 1 1 . .
    Cl Cl2 0.15047(9) 0.53079(6) 0.32341(3) 0.02410(19) Uani d . 1 1 . .
    Cl Cl3 0.58496(8) 0.38759(5) 0.33267(3) 0.01648(18) Uani d . 1 1 . .
    N N1 0.3533(3) 0.30847(19) -0.04370(11) 0.0193(4) Uani d . 1 1 . .
    N N2 0.1853(3) 0.40411(19) -0.01768(11) 0.0191(4) Uani d . 1 1 . .
    N N3 0.4320(3) 0.35972(16) 0.08095(10) 0.0134(4) Uani d . 1 1 . .
    N N4 0.5132(3) 0.37661(17) 0.15796(10) 0.0133(4) Uani d . 1 1 . .
    C C1 0.7018(4) 0.1903(2) 0.01481(13) 0.0223(5) Uani d . 1 1 . .
    H H1A 0.7271 0.1594 -0.0401 0.033 Uiso calc R 1 1 . .
    H H1B 0.6776 0.1070 0.0486 0.033 Uiso calc R 1 1 . .
    H H1C 0.8353 0.2430 0.0352 0.033 Uiso calc R 1 1 . .
    C C2 0.4981(3) 0.2833(2) 0.01591(12) 0.0158(4) Uani d . 1 1 . .
    C C3 0.2385(3) 0.4306(2) 0.05699(12) 0.0151(4) Uani d . 1 1 . .
    C C4 0.3744(3) 0.46089(19) 0.19257(12) 0.0135(4) Uani d . 1 1 . .
    C C5 0.4165(3) 0.5096(2) 0.27709(11) 0.0136(4) Uani d . 1 1 . .
loop_
    _atom_site_aniso_label
    _atom_site_aniso_U_11
    _atom_site_aniso_U_22
    _atom_site_aniso_U_33
    _atom_site_aniso_U_12
    _atom_site_aniso_U_13
    _atom_site_aniso_U_23
    S1 0.0153(3) 0.0166(3) 0.0165(3) 0.00419(18) -0.0027(2) -0.00059(17)
    Cl1 0.0359(4) 0.0136(3) 0.0227(3) -0.0086(2) -0.0055(2) 0.00025(18)
    Cl2 0.0186(3) 0.0337(4) 0.0202(3) 0.0075(2) 0.0050(2) -0.0021(2)
    Cl3 0.0186(3) 0.0164(3) 0.0143(3) 0.00304(18) -0.00199(19) 0.00178(16)
    N1 0.0204(9) 0.0206(9) 0.0169(9) -0.0011(7) -0.0001(7) -0.0020(7)
    N2 0.0201(9) 0.0214(9) 0.0157(9) 0.0021(7) -0.0023(7) -0.0011(7)
    N3 0.0142(8) 0.0127(8) 0.0133(8) -0.0010(6) -0.0022(6) 0.0002(6)
    N4 0.0132(8) 0.0145(8) 0.0122(8) -0.0015(6) -0.0015(6) 0.0002(6)
    C1 0.0240(12) 0.0254(11) 0.0176(10) 0.0059(9) 0.0015(8) -0.0031(8)
    C2 0.0180(10) 0.0155(9) 0.0142(9) -0.0029(8) 0.0017(7) -0.0013(7)
    C3 0.0133(10) 0.0135(9) 0.0184(10) 0.0013(8) -0.0018(8) 0.0022(7)
    C4 0.0145(10) 0.0121(9) 0.0136(9) -0.0009(7) -0.0007(7) 0.0027(7)
    C5 0.0138(9) 0.0110(8) 0.0162(10) 0.0023(7) 0.0008(7) 0.0009(7)
_geom_special_details
;
All e.s.d.'s (except the e.s.d. in the dihedral angle between two l.s. planes)
are estimated using the full covariance matrix. The cell e.s.d.'s are taken
into account individually in the estimation of e.s.d.'s in distances, angles
and torsion angles; correlations between e.s.d.'s in cell parameters are only
used when they are defined by crystal symmetry. An approximate (isotropic)
treatment of cell e.s.d.'s is used for estimating e.s.d.'s involving l.s.
planes.
;
loop_
    _geom_bond_atom_site_label_1
    _geom_bond_atom_site_label_2
    _geom_bond_site_symmetry_2
    _geom_bond_distance
    _geom_bond_publ_flag
    S1 C3 . 1.732(2) ?
    S1 C4 . 1.765(2) ?
    Cl1 C5 . 1.772(2) ?
    Cl2 C5 . 1.778(2) ?
    Cl3 C5 . 1.763(2) ?
    N1 C2 . 1.313(3) ?
    N1 N2 . 1.415(2) ?
    N2 C3 . 1.304(3) ?
    N3 C3 . 1.367(3) ?
    N3 N4 . 1.370(2) ?
    N3 C2 . 1.372(3) ?
    N4 C4 . 1.289(3) ?
    C1 C2 . 1.483(3) ?
    C1 H1A . 0.9800 ?
    C1 H1B . 0.9800 ?
    C1 H1C . 0.9800 ?
    C4 C5 . 1.501(3) ?
loop_
    _geom_contact_atom_site_label_1
    _geom_contact_atom_site_label_2
    _geom_contact_distance
    _geom_contact_site_symmetry_1
    _geom_contact_site_symmetry_2
    _geom_contact_publ_flag
    Cg1 Cg1 3.3400(10)
                     . 3_665 n
    Cg1 Cg2 3.6820(10)
                     . 3_665 n
loop_
    _geom_angle_atom_site_label_1
    _geom_angle_atom_site_label_2
    _geom_angle_atom_site_label_3
    _geom_angle_site_symmetry_1
    _geom_angle_site_symmetry_3
    _geom_angle
    _geom_angle_publ_flag
    C3 S1 C4 . . 86.65(9) ?
    C2 N1 N2 . . 108.78(17) ?
    C3 N2 N1 . . 105.63(17) ?
    C3 N3 N4 . . 118.75(16) ?
    C3 N3 C2 . . 106.06(17) ?
    N4 N3 C2 . . 135.19(17) ?
    C4 N4 N3 . . 106.78(16) ?
    C2 C1 H1A . . 109.5 ?
    C2 C1 H1B . . 109.5 ?
    H1A C1 H1B . . 109.5 ?
    C2 C1 H1C . . 109.5 ?
    H1A C1 H1C . . 109.5 ?
    H1B C1 H1C . . 109.5 ?
    N1 C2 N3 . . 108.44(17) ?
    N1 C2 C1 . . 126.9(2) ?
    N3 C2 C1 . . 124.63(18) ?
    N2 C3 N3 . . 111.08(18) ?
    N2 C3 S1 . . 139.59(16) ?
    N3 C3 S1 . . 109.33(14) ?
    N4 C4 C5 . . 121.67(18) ?
    N4 C4 S1 . . 118.48(15) ?
    C5 C4 S1 . . 119.77(15) ?
    C4 C5 Cl3 . . 111.82(14) ?
    C4 C5 Cl1 . . 108.66(13) ?
    Cl3 C5 Cl1 . . 109.30(11) ?
    C4 C5 Cl2 . . 108.97(14) ?
    Cl3 C5 Cl2 . . 109.20(10) ?
    Cl1 C5 Cl2 . . 108.84(10) ?
loop_
    _geom_torsion_atom_site_label_1
    _geom_torsion_atom_site_label_2
    _geom_torsion_atom_site_label_3
    _geom_torsion_atom_site_label_4
    _geom_torsion_site_symmetry_1
    _geom_torsion_site_symmetry_2
    _geom_torsion_site_symmetry_3
    _geom_torsion_site_symmetry_4
    _geom_torsion
    _geom_torsion_publ_flag
    C2 N1 N2 C3 . . . . -0.4(2) ?
    C3 N3 N4 C4 . . . . 0.9(2) ?
    C2 N3 N4 C4 . . . . -178.6(2) ?
    N2 N1 C2 N3 . . . . -0.2(2) ?
    N2 N1 C2 C1 . . . . -179.41(19) ?
    C3 N3 C2 N1 . . . . 0.6(2) ?
    N4 N3 C2 N1 . . . . -179.8(2) ?
    C3 N3 C2 C1 . . . . 179.86(19) ?
    N4 N3 C2 C1 . . . . -0.6(3) ?
    N1 N2 C3 N3 . . . . 0.7(2) ?
    N1 N2 C3 S1 . . . . -178.24(19) ?
    N4 N3 C3 N2 . . . . 179.50(16) ?
    C2 N3 C3 N2 . . . . -0.8(2) ?
    N4 N3 C3 S1 . . . . -1.2(2) ?
    C2 N3 C3 S1 . . . . 178.46(13) ?
    C4 S1 C3 N2 . . . . 179.8(3) ?
    C4 S1 C3 N3 . . . . 0.80(14) ?
    N3 N4 C4 C5 . . . . -176.81(17) ?
    N3 N4 C4 S1 . . . . -0.2(2) ?
    C3 S1 C4 N4 . . . . -0.36(16) ?
    C3 S1 C4 C5 . . . . 176.31(16) ?
    N4 C4 C5 Cl3 . . . . -25.8(2) ?
    S1 C4 C5 Cl3 . . . . 157.64(11) ?
    N4 C4 C5 Cl1 . . . . 94.93(19) ?
    S1 C4 C5 Cl1 . . . . -81.63(16) ?
    N4 C4 C5 Cl2 . . . . -146.61(16) ?
    S1 C4 C5 Cl2 . . . . 36.83(18) ?
