# Supplementary material for: 3-Methyl-6-trichloro­methyl-1,2,4-triazolo[3,4-b][1,3,4]thia­diazole
Source: Acta Crystallogr Sect E Struct Rep Online. 2011 Apr 13;67(Pt 5):o1093. doi: 10.1107/S1600536811012748 (PMC3089198; doi:10.1107/S1600536811012748)
Supplement: Supplementary file 2 [file e-67-o1093-Isup2.hkl]

# 
# h,k,l, Fc-squared, Fo-squared, sigma(Fo-squared) and status flag 
# 
data_I
_shelx_title ' shelxl in P2(1)/n' 
_shelx_refln_list_code          4 
_shelx_F_calc_maximum       99.18 
_exptl_crystal_F_000       512.00 
_reflns_d_resolution_high  0.7599 
 
loop_ 
 _symmetry_equiv_pos_as_xyz 
 'x, y, z' 
 '-x+1/2, y+1/2, -z+1/2' 
 '-x, -y, -z' 
 'x-1/2, -y-1/2, z-1/2' 
 
_cell_length_a     5.8732 
_cell_length_b     9.4164 
_cell_length_c    16.7505 
_cell_angle_alpha  90.000 
_cell_angle_beta   91.818 
_cell_angle_gamma  90.000 
 
_shelx_F_squared_multiplier     1.000 
 
loop_ 
 _refln_index_h 
 _refln_index_k 
 _refln_index_l 
 _refln_F_squared_calc 
 _refln_F_squared_meas 
 _refln_F_squared_sigma 
 _refln_observed_status 
   2   0   0     1697.08     1518.91     29.57 o 
   4   0   0     3617.65     3221.24     59.57 o 
   6   0   0        6.00       10.85      5.09 o 
   1   1   0     2848.41     2820.52     38.03 o 
   2   1   0      828.34      768.68      5.79 o 
   3   1   0     8237.86     8621.93    241.91 o 
   4   1   0      179.29      194.16      3.46 o 
   5   1   0      640.49      663.10     15.73 o 
   6   1   0       12.98       12.42      3.90 o 
   7   1   0     1545.07     1598.55    121.37 o 
   1   2   0      937.65      912.76      7.37 o 
   2   2   0     1939.59     1892.73     20.57 o 
   3   2   0      520.20      520.03      8.82 o 
   4   2   0     3802.70     3571.03     76.12 o 
   5   2   0      339.59      349.75      9.37 o 
   6   2   0      119.52       48.21     37.94 o 
   7   2   0       99.34      104.04     10.81 o 
   2   3   0       20.51       26.60      0.87 o 
   3   3   0      238.98      212.21      4.55 o 
   4   3   0      787.37      772.66     15.22 o 
   5   3   0      302.19      298.25     10.48 o 
   6   3   0      392.14      405.39     14.82 o 
   7   3   0      323.17      319.51     20.53 o 
   0   4   0       88.11       94.50      2.32 o 
   1   4   0     3883.84     3796.31     38.15 o 
   2   4   0     1286.73     1251.10     18.55 o 
   3   4   0     3379.88     3161.75     46.70 o 
   4   4   0      945.57      983.24     19.67 o 
   5   4   0      127.55      112.29      4.58 o 
   6   4   0     1023.64     1091.81     39.41 o 
   7   4   0      133.74      114.75     16.93 o 
   1   5   0      187.84      168.64      3.78 o 
   2   5   0     1537.74     1372.77     24.65 o 
   3   5   0      667.06      680.62     13.45 o 
   4   5   0      972.83      995.54     22.52 o 
   5   5   0      465.39      481.23     19.62 o 
   6   5   0      818.80      890.95     41.87 o 
   7   5   0       62.33       76.00     18.59 o 
   0   6   0     2483.03     2378.10     46.73 o 
   1   6   0      113.24       99.01      2.83 o 
   2   6   0      471.38      493.69     10.64 o 
   3   6   0       78.99       81.41      2.24 o 
   4   6   0      546.67      550.83     28.18 o 
   5   6   0     1611.62     1799.42    109.95 o 
   6   6   0        4.23        6.55      3.79 o 
   1   7   0       83.80       93.05      3.37 o 
   2   7   0     9018.57     9073.73    225.68 o 
   3   7   0       72.58       80.52      6.96 o 
   4   7   0      188.25      203.68      9.27 o 
   5   7   0        1.65        3.23      3.70 o 
   6   7   0      236.32      287.28     18.30 o 
   0   8   0        8.49       11.48      3.48 o 
   1   8   0      635.55      677.13     15.95 o 
   2   8   0      294.85      295.89     11.73 o 
   3   8   0      277.87      265.89     11.51 o 
   4   8   0      260.03      269.73     12.50 o 
   5   8   0     1380.58     1540.58     95.68 o 
   1   9   0      105.37      101.60      4.62 o 
   2   9   0     1172.06     1276.01     48.61 o 
   3   9   0        3.23        2.81      3.03 o 
   4   9   0      662.58      671.39     37.80 o 
   5   9   0        0.02        2.77      4.25 o 
   0  10   0      284.52      269.59     15.32 o 
   1  10   0     2111.99     2302.22     51.53 o 
   2  10   0       96.92       99.29      7.43 o 
   3  10   0     1178.78     1256.94     55.39 o 
   4  10   0        0.62        3.15      4.21 o 
   1  11   0      157.69      165.69     12.84 o 
   2  11   0        5.63        6.25      3.69 o 
   3  11   0       18.95       16.13      9.41 o 
   0  12   0      256.57      296.73     34.62 o 
   1  12   0      262.10      273.46     20.92 o 
  -7   0   1      260.67      245.28     23.48 o 
  -5   0   1     7073.90     6806.80    267.08 o 
  -3   0   1     1339.08     1189.92     26.73 o 
  -1   0   1     1022.23      896.04     15.09 o 
   1   0   1     5715.83     6644.33    149.05 o 
   3   0   1       58.28       53.43      1.96 o 
   5   0   1     1931.22     1850.62     52.50 o 
   7   0   1       41.82       42.57     16.01 o 
  -7   1   1        1.22        7.91      8.57 o 
  -6   1   1       43.66       49.75      3.71 o 
  -5   1   1       49.82       48.47      3.04 o 
  -4   1   1        0.97        1.69      1.10 o 
  -3   1   1       22.53       28.47      2.06 o 
  -2   1   1     5822.00     5606.82     75.90 o 
  -1   1   1     1651.21     1641.65     14.40 o 
   0   1   1     2726.51     3032.34     58.53 o 
   1   1   1      167.81      170.52      3.75 o 
   2   1   1     9837.37    10589.37    186.31 o 
   3   1   1     1224.29     1151.87     15.36 o 
   4   1   1       22.93       31.48      1.65 o 
   5   1   1       27.16       30.58      2.21 o 
   6   1   1      521.22      558.26     24.01 o 
   7   1   1       72.36       57.83     25.04 o 
  -7   2   1       21.78       16.47      8.82 o 
  -6   2   1      684.50      690.28     54.73 o 
  -5   2   1      527.30      559.50     13.50 o 
  -4   2   1      587.29      611.73     11.61 o 
  -3   2   1     1224.04     1140.41     17.01 o 
  -2   2   1     2936.37     2854.09     43.22 o 
   0   2   1       32.00       33.16      0.69 o 
   1   2   1     3306.11     3184.69     37.33 o 
   2   2   1      248.98      237.11      2.58 o 
   3   2   1     3507.82     3311.29     45.05 o 
   4   2   1      143.83      155.91      3.04 o 
   5   2   1      917.76      956.68     22.11 o 
   6   2   1      123.48      116.92     10.08 o 
   7   2   1        4.57        3.66      4.23 o 
  -7   3   1       23.94       18.99      7.98 o 
  -6   3   1     1387.13     1441.92     59.55 o 
  -5   3   1        9.68       12.96      3.26 o 
  -4   3   1     3770.94     3609.78     78.73 o 
  -3   3   1      443.47      454.77      6.74 o 
  -2   3   1      498.91      554.84      6.34 o 
   0   3   1        0.74        3.00      0.70 o 
   1   3   1     1572.98     1367.96     10.24 o 
   2   3   1      142.14      155.85      1.99 o 
   3   3   1      572.99      548.52     14.02 o 
   4   3   1     2250.73     2050.76     45.70 o 
   5   3   1      739.42      776.64     16.13 o 
   6   3   1      259.16      268.72     10.52 o 
   7   3   1       86.39       74.78      9.30 o 
  -7   4   1        7.76        8.75      6.27 o 
  -6   4   1     1173.08     1256.34     45.13 o 
  -5   4   1      198.48      177.29      8.88 o 
  -4   4   1     1547.75     1501.22     41.69 o 
  -3   4   1     4232.54     4048.43     52.31 o 
  -2   4   1      516.53      464.05     11.18 o 
  -1   4   1     3987.80     4020.29     45.54 o 
   0   4   1      418.44      472.30      7.77 o 
   1   4   1     5437.91     5774.04     66.76 o 
   2   4   1     2022.21     1888.09     44.81 o 
   3   4   1     2809.43     2592.92     30.14 o 
   4   4   1        4.24        3.75      1.35 o 
   5   4   1      122.58      153.07      6.70 o 
   6   4   1      209.60      216.69     11.28 o 
   7   4   1      190.26      221.95     27.06 o 
  -7   5   1      471.91      495.83     41.29 o 
  -6   5   1       65.47       77.53      5.20 o 
  -5   5   1        3.08        6.36      2.33 o 
  -4   5   1     1267.06     1296.15     29.45 o 
  -3   5   1     3123.38     2923.94     42.92 o 
  -2   5   1     1178.79     1095.39     16.11 o 
  -1   5   1     1126.24     1084.55     17.46 o 
   0   5   1       16.18       16.35      0.99 o 
   1   5   1      747.69      682.56     14.43 o 
   2   5   1       22.03       31.00      1.09 o 
   3   5   1      285.32      287.93      4.92 o 
   4   5   1       14.67       14.10      2.42 o 
   5   5   1       56.89       58.51      6.13 o 
   6   5   1        7.54        7.82      3.48 o 
   7   5   1      300.57      274.36     55.46 o 
  -6   6   1      111.87      106.47      9.24 o 
  -4   6   1       34.58       43.99      5.43 o 
  -3   6   1      579.28      569.11     12.80 o 
  -2   6   1      312.01      337.25      6.94 o 
  -1   6   1       54.49       54.03      2.31 o 
   0   6   1     7898.37     8015.99    131.46 o 
   1   6   1      519.57      552.35     17.27 o 
   2   6   1      613.96      643.75     13.13 o 
   3   6   1       20.66       21.80      1.42 o 
   4   6   1     1933.80     1890.26     56.28 o 
   5   6   1      326.47      350.10     15.57 o 
   6   6   1        8.33       10.36      4.76 o 
  -6   7   1       76.22       77.88      7.99 o 
  -5   7   1       20.29       15.96      5.74 o 
  -4   7   1       30.46       42.28      8.48 o 
  -3   7   1     3513.55     3427.73    123.70 o 
  -2   7   1      308.48      312.75     10.85 o 
  -1   7   1     1926.59     1809.64     49.48 o 
   0   7   1       77.83       67.45      1.87 o 
   1   7   1      150.03      145.02      4.17 o 
   2   7   1       43.20       53.57      6.13 o 
   3   7   1     1282.24     1269.29     32.59 o 
   4   7   1       42.77       37.55      4.85 o 
   5   7   1      163.14      160.74      9.65 o 
   6   7   1       41.06       46.41      7.84 o 
  -5   8   1        4.57        7.10      4.74 o 
  -4   8   1      384.89      414.30     18.30 o 
  -3   8   1       29.29       29.45      8.18 o 
  -2   8   1        0.52        2.15      1.82 o 
  -1   8   1       73.58       79.75      3.69 o 
   0   8   1     3434.17     3291.46     72.59 o 
   1   8   1       19.78       22.77      5.79 o 
   2   8   1      191.92      180.01      7.84 o 
   3   8   1      640.46      656.82     25.79 o 
   5   8   1       94.67      105.75     10.22 o 
  -5   9   1       41.71       31.07     16.98 o 
  -4   9   1       93.31       86.88     10.47 o 
  -3   9   1      180.96      182.79      8.68 o 
  -2   9   1       25.73       26.38      7.55 o 
  -1   9   1      912.11     1057.61     32.12 o 
   0   9   1        1.29        2.37      2.34 o 
   1   9   1     2223.43     2072.74    126.62 o 
   2   9   1        7.53        5.59      3.05 o 
   3   9   1      380.84      386.92     14.19 o 
   4   9   1       42.12       36.62     12.71 o 
   5   9   1      159.02      177.46     12.41 o 
  -4  10   1      619.62      689.60     40.32 o 
  -3  10   1      104.43      113.48     15.86 o 
  -1  10   1       52.10       47.48     16.69 o 
   0  10   1      181.63      190.50     10.55 o 
   1  10   1      493.21      517.50     21.46 o 
   2  10   1      234.30      239.04     12.23 o 
   3  10   1       79.60       69.12      7.13 o 
   4  10   1       50.21       38.96     17.42 o 
  -3  11   1       17.59       15.52      9.13 o 
  -2  11   1       29.40       21.21     10.95 o 
  -1  11   1      979.49     1069.99     58.47 o 
   0  11   1      115.92      118.17     10.17 o 
   1  11   1     1230.88     1379.82     61.98 o 
   2  11   1      266.73      234.51     17.55 o 
   3  11   1      589.79      595.39     43.09 o 
  -1  12   1       14.91       17.22      8.49 o 
   0  12   1      475.85      474.65     34.50 o 
   1  12   1      272.03      272.13     17.50 o 
  -6   0   2       42.66       48.45      8.01 o 
  -4   0   2       40.26       36.71      2.56 o 
   0   0   2     3483.05     4395.82     98.85 o 
   2   0   2      782.33      739.84     22.82 o 
   4   0   2     4583.96     4460.27    119.34 o 
   6   0   2      617.67      630.11     47.04 o 
  -7   1   2     1724.33     1734.34    132.38 o 
  -6   1   2       41.83       41.36      5.70 o 
  -5   1   2        8.71       12.86      2.75 o 
  -4   1   2      647.80      682.91     12.28 o 
  -3   1   2     2769.85     2426.72     45.56 o 
  -2   1   2        4.71        6.84      0.59 o 
   0   1   2      356.18      324.07      4.84 o 
   1   1   2       15.56       19.38      0.78 o 
   2   1   2      894.82      779.72      7.88 o 
   3   1   2      542.10      566.18     10.91 o 
   4   1   2      375.05      387.44      5.32 o 
   5   1   2      236.91      248.35      6.12 o 
   6   1   2      494.69      479.30     26.67 o 
   7   1   2       28.26       22.55     14.22 o 
  -7   2   2       88.16       83.96      8.18 o 
  -6   2   2      229.72      255.07     14.45 o 
  -5   2   2       11.77       13.61      3.61 o 
  -4   2   2     1683.20     1725.22     62.29 o 
  -3   2   2      239.38      253.30      4.49 o 
  -2   2   2       47.11       33.37      1.08 o 
  -1   2   2     5826.26     6269.77    114.09 o 
   0   2   2     5495.54     5705.42    198.63 o 
   1   2   2     2808.80     2636.51     31.33 o 
   2   2   2       76.57      101.53      1.62 o 
   3   2   2      802.84      775.63     15.02 o 
   4   2   2      329.66      351.26      5.74 o 
   5   2   2      694.76      717.84     14.97 o 
   6   2   2      190.75      168.32     13.15 o 
   7   2   2      162.99      145.30     14.19 o 
  -7   3   2        1.02        1.62      2.70 o 
  -6   3   2      477.86      464.08     25.00 o 
  -5   3   2      522.45      540.77     15.74 o 
  -4   3   2     2540.62     2555.37    110.69 o 
  -3   3   2      232.92      254.60      4.72 o 
  -2   3   2      638.14      662.94      7.85 o 
  -1   3   2     1997.87     1826.27     21.03 o 
   0   3   2       33.65       26.52      0.76 o 
   1   3   2     1136.72     1029.15     14.47 o 
   2   3   2        1.10        3.99      1.03 o 
   3   3   2      737.28      711.98      9.91 o 
   4   3   2      258.17      264.17      4.89 o 
   5   3   2      409.39      463.44     12.57 o 
   6   3   2       29.27       32.89      5.02 o 
   7   3   2       72.65       75.84     10.36 o 
  -7   4   2      264.82      254.80     20.37 o 
  -6   4   2      195.49      198.64     10.42 o 
  -5   4   2      164.06      161.15      6.56 o 
  -4   4   2     1940.25     1793.88     57.78 o 
  -3   4   2       55.67       48.05      1.68 o 
  -2   4   2     5009.98     4941.29    108.54 o 
  -1   4   2      108.31      110.18      2.04 o 
   0   4   2      122.13      125.94      1.77 o 
   1   4   2     1348.04     1219.92     24.46 o 
   2   4   2      166.81      189.88      3.40 o 
   3   4   2     1327.20     1172.95     14.55 o 
   4   4   2      117.60      123.78      2.95 o 
   5   4   2      248.81      258.44     10.22 o 
   6   4   2       20.33       25.03      8.12 o 
   7   4   2       58.97       44.89     34.21 o 
  -7   5   2       46.53       53.32      7.10 o 
  -6   5   2       89.94       99.34      7.53 o 
  -5   5   2       93.88       85.00      5.79 o 
  -4   5   2      171.11      153.55      5.61 o 
  -3   5   2       55.80       50.87      1.85 o 
  -2   5   2     1272.27     1234.16     17.99 o 
  -1   5   2      500.78      509.02      9.34 o 
   0   5   2        7.88       12.82      1.22 o 
   1   5   2       14.82       15.25      0.98 o 
   2   5   2        0.02        1.79      0.86 o 
   3   5   2     1325.21     1267.03     26.88 o 
   4   5   2      315.40      330.94      8.20 o 
   5   5   2       32.81       32.90      5.55 o 
   6   5   2      228.97      261.25     13.96 o 
  -6   6   2       32.83       24.60     13.11 o 
  -5   6   2     1981.58     2327.86    109.20 o 
  -4   6   2       11.60        8.90      2.85 o 
  -3   6   2      705.51      751.98     16.01 o 
  -2   6   2        0.24        1.52      2.18 o 
  -1   6   2      656.59      697.35     12.28 o 
   0   6   2     1873.01     1883.70     42.74 o 
   1   6   2       46.56       40.05      1.50 o 
   2   6   2      661.18      673.45     23.98 o 
   3   6   2      171.98      177.29      4.75 o 
   4   6   2        0.03        1.35      1.21 o 
   5   6   2       15.31       19.88      6.03 o 
   6   6   2      213.65      208.92     14.98 o 
  -6   7   2      315.66      347.77     26.42 o 
  -5   7   2       36.61       21.18      6.70 o 
  -4   7   2      696.16      732.09     32.92 o 
  -3   7   2      668.34      661.57     22.65 o 
  -2   7   2      937.96     1065.07     21.69 o 
  -1   7   2      290.14      321.67      7.50 o 
   0   7   2      572.41      621.03      9.91 o 
   1   7   2       32.81       31.52      1.44 o 
   2   7   2     2366.85     2193.64     56.51 o 
   3   7   2       21.35       21.70      6.20 o 
   5   7   2        3.18        4.90      4.25 o 
   6   7   2      218.84      212.85     14.54 o 
  -5   8   2     1051.98     1146.28    128.41 o 
  -4   8   2        0.00        1.30      2.17 o 
  -3   8   2      194.85      202.42      9.20 o 
  -2   8   2       18.66       21.47      6.04 o 
  -1   8   2      377.73      381.11      9.76 o 
   0   8   2       69.15       68.76      2.61 o 
   1   8   2     1112.73     1105.70     31.34 o 
   2   8   2      542.86      550.93     13.84 o 
   3   8   2        0.05        0.01      2.90 o 
   4   8   2      128.04      132.13      7.80 o 
   5   8   2       60.56       48.34     19.07 o 
  -5   9   2       29.27       24.38     14.18 o 
  -4   9   2      190.19      198.18     10.87 o 
  -3   9   2        0.01        1.65      1.85 o 
  -2   9   2        0.33        2.36      2.20 o 
  -1   9   2        5.48        4.05      2.37 o 
   0   9   2        0.14        0.48      1.07 o 
   1   9   2      115.43       96.53     15.71 o 
   2   9   2       43.82       43.24      4.88 o 
   3   9   2      499.31      492.76     18.04 o 
   4   9   2      141.33      133.87      8.31 o 
   5   9   2        8.12        8.19      6.09 o 
  -4  10   2       56.15       54.69      8.38 o 
  -3  10   2      609.34      620.59     28.62 o 
  -2  10   2      211.79      168.42     23.22 o 
  -1  10   2      137.86      142.43      8.57 o 
   0  10   2        7.24        7.35      3.67 o 
   1  10   2      106.73      116.23      8.77 o 
   2  10   2      137.78      125.98      6.43 o 
   3  10   2     1355.55     1370.34     52.54 o 
   4  10   2        5.71        5.40      3.94 o 
  -3  11   2        3.38        4.31      4.33 o 
  -2  11   2       27.86       14.19      8.86 o 
  -1  11   2      432.15      450.37     21.63 o 
   0  11   2      600.30      624.53     28.83 o 
   1  11   2      673.47      686.00     31.53 o 
   2  11   2       71.52       65.06      7.53 o 
   3  11   2       40.23       27.56     18.55 o 
  -1  12   2       31.74       23.40     16.27 o 
   0  12   2        8.36        4.49      3.35 o 
   1  12   2      156.14      145.54     11.70 o 
  -7   0   3      453.00      430.64     49.34 o 
  -5   0   3     3353.67     3326.89    160.71 o 
  -3   0   3       57.49       40.73      2.53 o 
  -1   0   3     2764.08     2781.69     36.16 o 
   1   0   3     7023.49     7330.95    165.21 o 
   3   0   3     1635.75     1540.27     31.91 o 
   5   0   3       80.31       77.71      4.10 o 
   7   0   3      400.01      399.39     45.93 o 
  -7   1   3        0.90       -1.85      4.52 o 
  -6   1   3      758.18      804.57     29.12 o 
  -5   1   3        2.68        3.49      2.66 o 
  -4   1   3      562.10      582.07     13.72 o 
  -3   1   3      369.73      399.53      6.79 o 
  -2   1   3      104.67      108.06      1.61 o 
  -1   1   3     2361.94     2327.62     25.39 o 
   0   1   3     5325.54     5715.62    128.83 o 
   1   1   3     4402.56     4485.27     90.30 o 
   2   1   3      165.55      193.57      2.24 o 
   3   1   3      862.03      847.98     14.79 o 
   4   1   3        0.52        3.88      2.19 o 
   5   1   3        5.26        7.08      1.94 o 
   6   1   3        6.83       12.77      6.26 o 
   7   1   3      389.27      394.86     37.57 o 
  -7   2   3        6.59        6.56      4.28 o 
  -6   2   3       45.53       35.01     10.93 o 
  -5   2   3        1.96        0.66      2.94 o 
  -4   2   3        1.25        2.62      2.76 o 
  -3   2   3     1365.47     1388.14     23.76 o 
  -2   2   3      136.90      171.19      2.20 o 
  -1   2   3     1991.00     1906.73     18.43 o 
   0   2   3     2377.65     2213.18     23.25 o 
   1   2   3      818.24      743.74     12.36 o 
   2   2   3     3666.19     3620.68     42.66 o 
   3   2   3      151.65      173.00      3.25 o 
   4   2   3      880.93      874.39     20.50 o 
   6   2   3      668.82      683.41     27.39 o 
   7   2   3      126.90      123.21     14.81 o 
  -7   3   3       81.22       77.40      6.85 o 
  -6   3   3      487.86      513.99     20.89 o 
  -5   3   3       33.20       36.37      7.13 o 
  -4   3   3     2386.04     2200.19     68.36 o 
  -3   3   3     2578.59     2464.62     38.44 o 
  -2   3   3      412.06      425.00      9.01 o 
  -1   3   3        7.90        8.74      0.78 o 
   0   3   3     1563.99     1485.73     13.89 o 
   1   3   3      336.96      335.73      3.81 o 
   2   3   3     6076.45     6224.20    130.28 o 
   3   3   3      916.38      881.07     14.46 o 
   4   3   3      162.51      173.30      3.44 o 
   5   3   3        9.49        6.35      2.33 o 
   6   3   3       48.19       45.41      5.43 o 
   7   3   3       24.83       20.18      8.62 o 
  -7   4   3      156.20      174.35     15.06 o 
  -6   4   3        0.09        3.65      3.27 o 
  -5   4   3     1830.24     1843.32     78.08 o 
  -4   4   3       38.23       37.04      9.22 o 
  -3   4   3     1020.00     1037.96     29.97 o 
  -2   4   3     6094.00     6384.85     98.19 o 
  -1   4   3       11.48        5.40      0.97 o 
   0   4   3     1185.04     1025.71     15.22 o 
   1   4   3      444.62      453.54      8.30 o 
   2   4   3       54.12       55.13      1.58 o 
   3   4   3       31.88       35.79      1.54 o 
   4   4   3      234.87      248.79      5.49 o 
   5   4   3      110.09      109.01      4.18 o 
   6   4   3       17.11       14.88      4.30 o 
   7   4   3      281.77      281.28     31.93 o 
  -7   5   3        9.12        9.50      7.68 o 
  -6   5   3       30.99       27.57     12.11 o 
  -5   5   3       77.91       77.16      5.79 o 
  -4   5   3       68.89       58.37      4.37 o 
  -3   5   3      296.48      297.39      5.43 o 
  -2   5   3     1200.32     1184.79     33.48 o 
  -1   5   3      823.77      852.22     16.38 o 
   0   5   3      297.54      328.17      5.71 o 
   1   5   3      418.85      417.71      7.22 o 
   2   5   3       63.33       73.76      1.87 o 
   3   5   3       45.95       47.18      1.62 o 
   4   5   3      970.07     1010.53     26.52 o 
   5   5   3        3.35        7.19      3.33 o 
   6   5   3     1267.60     1272.61     57.03 o 
  -6   6   3       27.32       20.21     10.00 o 
  -5   6   3        0.44        1.60      3.59 o 
  -4   6   3      483.11      509.96     22.32 o 
  -3   6   3      917.90      951.52     19.57 o 
  -2   6   3      939.04      963.00     18.72 o 
  -1   6   3       22.86       33.59      3.74 o 
   0   6   3      100.30      111.42      2.35 o 
   1   6   3      302.85      294.87      4.88 o 
   2   6   3      486.87      536.19      9.52 o 
   3   6   3      241.21      258.69      6.35 o 
   4   6   3      150.37      127.78     10.63 o 
   5   6   3      257.63      266.91     12.70 o 
   6   6   3      136.50      155.14     11.58 o 
  -6   7   3      263.29      258.51     21.34 o 
  -5   7   3      105.25       98.92      6.62 o 
  -4   7   3      202.26      207.94     15.22 o 
  -3   7   3     1812.13     1847.69     48.73 o 
  -2   7   3       14.60       12.88      2.66 o 
  -1   7   3      789.23      770.90     16.45 o 
   0   7   3      102.51      110.93      3.10 o 
   1   7   3      373.27      386.14      7.71 o 
   2   7   3        4.04        3.06      1.16 o 
   3   7   3      729.51      777.72     18.67 o 
   4   7   3       40.11       45.57     13.32 o 
   5   7   3      463.37      503.59     24.76 o 
   6   7   3       88.19       79.43      6.35 o 
  -5   8   3       13.31        6.32      4.32 o 
  -4   8   3       57.94       59.85      7.02 o 
  -3   8   3        5.38        5.40      3.13 o 
  -2   8   3      562.29      563.33     13.95 o 
  -1   8   3       39.31       39.31      4.87 o 
   0   8   3       71.50       61.28      3.17 o 
   1   8   3        2.64        5.16      2.08 o 
   2   8   3        4.75        6.45      2.64 o 
   3   8   3      188.28      213.49      9.67 o 
   4   8   3        3.02        2.71      3.03 o 
   5   8   3     1398.64     1466.44    112.27 o 
  -5   9   3       58.04       38.88     22.59 o 
  -4   9   3       17.54       12.31      3.90 o 
  -3   9   3      223.51      239.15     11.70 o 
  -2   9   3      348.22      366.94     14.10 o 
  -1   9   3       24.97       30.88      4.40 o 
   0   9   3      278.23      260.52     11.82 o 
   1   9   3      139.85      132.32      9.10 o 
   2   9   3       54.42       58.80      4.30 o 
   3   9   3       46.55       37.58      4.79 o 
   4   9   3      874.38      877.59     39.53 o 
   5   9   3       33.65       28.94     12.93 o 
  -4  10   3      194.73      168.89     11.68 o 
  -3  10   3        1.21        1.84      3.50 o 
  -2  10   3      812.97      862.76     35.87 o 
  -1  10   3      859.14      939.23     36.68 o 
   0  10   3      469.75      472.35     19.90 o 
   1  10   3      124.65      136.77      8.07 o 
   2  10   3      432.36      426.25     21.19 o 
   3  10   3       66.21       62.27      7.66 o 
   4  10   3      330.60      322.05     34.22 o 
  -3  11   3      266.83      274.85     20.88 o 
  -2  11   3        3.26        5.05      5.08 o 
  -1  11   3      103.94      112.29     10.26 o 
   0  11   3      261.05      244.82     12.92 o 
   1  11   3      100.26      119.16     10.62 o 
   2  11   3      124.47      134.97      8.71 o 
   3  11   3       87.50       88.19     24.95 o 
  -1  12   3        5.62        4.07      3.35 o 
   0  12   3       31.38       20.47      9.17 o 
   1  12   3       18.51       15.08      6.92 o 
  -6   0   4      264.53      284.08     16.99 o 
  -4   0   4     1656.87     1542.29     46.43 o 
  -2   0   4     7518.41     8417.71    294.83 o 
   0   0   4      236.60      262.33      5.71 o 
   2   0   4     7070.52     7357.24    103.37 o 
   4   0   4     1229.65     1282.18     41.75 o 
   6   0   4       16.53       16.58     12.20 o 
  -7   1   4      130.89      128.08     10.09 o 
  -6   1   4      206.04      200.92     10.58 o 
  -5   1   4       14.40       19.24      4.42 o 
  -4   1   4     1170.09     1210.07     26.22 o 
  -3   1   4        0.44        2.73      2.03 o 
  -2   1   4      191.08      167.16      2.58 o 
  -1   1   4      409.12      375.37      9.72 o 
   0   1   4       72.70       95.28      2.06 o 
   1   1   4     1890.07     1707.26     13.36 o 
   2   1   4      281.78      251.86      3.09 o 
   3   1   4     2945.95     2858.63     44.36 o 
   4   1   4     1185.85     1075.41     13.61 o 
   5   1   4      525.58      547.30     11.98 o 
   6   1   4      578.13      580.19     33.98 o 
   7   1   4      867.16      905.53     52.98 o 
  -7   2   4       37.76       47.11      8.76 o 
  -6   2   4      805.02      860.21     29.26 o 
  -5   2   4      275.62      261.29     14.89 o 
  -4   2   4       14.65       16.06      5.87 o 
  -3   2   4      294.52      299.61      6.44 o 
  -2   2   4       82.00       81.38      1.66 o 
  -1   2   4     6448.59     6906.89     51.95 o 
   0   2   4     8973.26     9661.48    154.00 o 
   1   2   4     2856.63     2760.67     26.28 o 
   2   2   4      550.51      550.58      6.81 o 
   3   2   4     1806.74     1699.81     46.05 o 
   4   2   4     1310.87     1302.20     23.83 o 
   5   2   4      475.90      437.72     21.80 o 
   6   2   4       20.90       16.24      6.47 o 
   7   2   4      279.33      261.46     18.54 o 
  -7   3   4       67.33       65.29      6.00 o 
  -6   3   4      639.51      620.47     21.83 o 
  -5   3   4       45.28       45.54      6.26 o 
  -4   3   4      284.70      316.37     10.69 o 
  -3   3   4     4775.85     4693.72     72.42 o 
  -2   3   4      155.64      171.16      3.41 o 
  -1   3   4      374.80      331.54      3.73 o 
   0   3   4      240.45      245.22      2.56 o 
   1   3   4     3984.68     3664.81     53.62 o 
   2   3   4      985.09      887.75     14.74 o 
   3   3   4      228.90      258.89      5.73 o 
   4   3   4      408.17      395.98      8.93 o 
   5   3   4       93.85       97.68      3.69 o 
   6   3   4     1233.09     1308.49     56.04 o 
   7   3   4      163.69      190.27     16.21 o 
  -7   4   4       16.73       20.59     10.70 o 
  -6   4   4      338.38      358.59     20.35 o 
  -5   4   4      710.16      728.60     33.61 o 
  -4   4   4       16.37       22.54      6.34 o 
  -3   4   4      402.48      433.29     10.85 o 
  -2   4   4      867.99      911.33     18.43 o 
  -1   4   4     1872.01     1835.53     35.57 o 
   0   4   4        4.73        3.96      1.16 o 
   1   4   4      488.42      499.59      7.80 o 
   2   4   4     1442.98     1339.84     16.45 o 
   3   4   4      107.73      111.52      2.52 o 
   4   4   4     2302.44     2204.40     44.77 o 
   5   4   4      688.02      730.13     28.81 o 
   6   4   4      167.38      177.06      8.85 o 
   7   4   4       43.56       24.91     17.96 o 
  -6   5   4       14.34       18.63      7.55 o 
  -5   5   4       46.19       42.14      3.65 o 
  -4   5   4      456.45      460.60     11.87 o 
  -3   5   4      443.39      459.40      8.27 o 
  -2   5   4     1447.82     1225.91     28.34 o 
  -1   5   4     4055.06     3957.31     60.29 o 
   0   5   4      355.32      381.30      6.66 o 
   1   5   4     7145.17     7366.43     87.81 o 
   2   5   4     2000.82     1871.16     25.61 o 
   3   5   4       50.58       47.61      1.77 o 
   4   5   4     1020.32     1089.33     22.24 o 
   5   5   4      313.43      319.07     13.38 o 
   6   5   4       71.79       89.61      9.70 o 
  -6   6   4      219.89      210.51     19.22 o 
  -5   6   4       28.06       26.64      7.07 o 
  -4   6   4        0.78       -1.19      2.80 o 
  -3   6   4       18.93       21.81      2.76 o 
  -2   6   4      728.68      774.30     16.49 o 
  -1   6   4        5.51        7.89      2.21 o 
   0   6   4      157.58      158.38      3.69 o 
   1   6   4     2615.19     2458.65     36.52 o 
   2   6   4      260.18      264.18      5.29 o 
   3   6   4       18.55       13.61      2.51 o 
   4   6   4      195.96      168.66     17.71 o 
   5   6   4     1840.35     1911.20     77.71 o 
   6   6   4      298.64      296.66     16.71 o 
  -6   7   4      711.31      723.58     52.90 o 
  -5   7   4       14.76       11.46      5.27 o 
  -4   7   4     1531.88     1612.62     66.25 o 
  -3   7   4     1001.63     1034.69     23.67 o 
  -2   7   4     1364.00     1379.80     41.25 o 
  -1   7   4        0.90        1.02      1.77 o 
   0   7   4     3800.26     3777.47     62.83 o 
   1   7   4        1.72        4.38      1.47 o 
   2   7   4       31.87       31.04      1.85 o 
   3   7   4       70.46       89.51      3.08 o 
   4   7   4      237.62      254.89     12.47 o 
   5   7   4      229.13      246.29     14.41 o 
   6   7   4       59.10       63.93      8.34 o 
  -5   8   4       11.59        9.91      5.11 o 
  -4   8   4        9.04        9.05      3.50 o 
  -3   8   4       16.92       20.69      5.77 o 
  -2   8   4      669.69      707.15     25.46 o 
  -1   8   4        1.13        2.02      1.92 o 
   0   8   4     1814.70     1785.18     68.86 o 
   1   8   4      801.57      845.36     17.40 o 
   2   8   4       65.91       72.13      3.57 o 
   3   8   4      370.54      372.90     14.81 o 
   4   8   4        7.04        8.85      4.70 o 
   5   8   4      760.04      772.42     45.18 o 
  -5   9   4       24.76       21.66     12.72 o 
  -4   9   4        7.56        4.40      3.28 o 
  -3   9   4        3.77        5.92      3.51 o 
  -2   9   4      225.01      229.39     10.13 o 
  -1   9   4      108.30      112.19      6.61 o 
   0   9   4        9.77       12.86      4.56 o 
   1   9   4      761.62      815.65     37.17 o 
   2   9   4     1525.88     1632.44     56.98 o 
   3   9   4        0.52        0.65      2.39 o 
   4   9   4       73.60       81.31     23.67 o 
   5   9   4       18.87       18.08      7.54 o 
  -4  10   4      237.61      242.06     17.62 o 
  -3  10   4        0.46        0.27      4.29 o 
  -2  10   4        4.72        4.22      2.31 o 
  -1  10   4     1002.01     1131.20     48.14 o 
   0  10   4      150.77      151.36     10.19 o 
   1  10   4      234.46      226.07     11.34 o 
   2  10   4       87.03       70.77      6.77 o 
   3  10   4       23.65       23.13      9.65 o 
   4  10   4       56.29       45.68     30.90 o 
  -3  11   4      524.28      520.55     43.45 o 
  -2  11   4       12.48        9.76      6.30 o 
  -1  11   4      334.80      355.10     23.84 o 
   0  11   4        5.49        7.98      3.84 o 
   1  11   4        6.25        8.49      6.45 o 
   2  11   4      690.18      729.14     34.71 o 
   3  11   4       44.48       30.51     17.85 o 
  -1  12   4      287.02      299.40     25.95 o 
   0  12   4      624.80      630.37     42.05 o 
   1  12   4      576.93      595.22     39.86 o 
  -7   0   5     3227.70     3328.63    195.30 o 
  -5   0   5     1287.93     1321.03     33.82 o 
  -3   0   5     1403.17     1411.31     54.40 o 
  -1   0   5     1742.53     1722.27     50.62 o 
   1   0   5     5814.70     6118.21     88.31 o 
   3   0   5     2558.95     2445.53     37.35 o 
   5   0   5     5353.48     5054.90    200.46 o 
   7   0   5      616.54      616.40     52.72 o 
  -7   1   5       26.33       18.48      7.15 o 
  -6   1   5      712.96      708.15     24.53 o 
  -5   1   5       29.67       28.00      6.74 o 
  -4   1   5     1062.99     1033.62     31.24 o 
  -3   1   5        0.47        2.73      1.23 o 
  -2   1   5     9743.08    11169.01    305.66 o 
  -1   1   5     4348.44     4399.85     65.31 o 
   0   1   5     7829.51     8562.10    136.42 o 
   1   1   5     4391.39     4474.04     58.31 o 
   2   1   5     5267.65     5399.92     54.02 o 
   3   1   5       63.07       68.88      1.94 o 
   4   1   5      644.76      673.67     15.96 o 
   5   1   5     1267.99     1291.85     36.23 o 
   6   1   5      214.30      110.13     62.00 o 
   7   1   5       60.09       58.47     21.74 o 
  -7   2   5      348.60      320.27     18.41 o 
  -6   2   5       52.34       58.13     13.85 o 
  -5   2   5     2812.06     2844.89     72.22 o 
  -4   2   5        5.76        4.22      2.67 o 
  -3   2   5      547.15      578.80     15.46 o 
  -2   2   5     3619.44     3518.89     46.80 o 
  -1   2   5     2422.78     2241.19     17.52 o 
   0   2   5     4276.53     4434.42     35.29 o 
   1   2   5      113.47      116.45      1.86 o 
   2   2   5      650.39      658.46      9.68 o 
   3   2   5     1009.22     1106.13     22.83 o 
   4   2   5        4.34        5.73      2.61 o 
   5   2   5      907.54      918.24     28.48 o 
   6   2   5      475.73      506.18     22.86 o 
   7   2   5      209.01      219.21     15.84 o 
  -7   3   5       12.35       10.52      6.21 o 
  -6   3   5       17.25       13.25      6.23 o 
  -5   3   5       10.67        9.29      4.54 o 
  -4   3   5      755.42      735.76     17.94 o 
  -3   3   5      858.23      876.46     13.52 o 
  -2   3   5      871.17      858.86     13.97 o 
  -1   3   5        1.71        2.54      1.05 o 
   0   3   5       75.68       80.28      1.74 o 
   1   3   5     8729.21     9009.85    229.61 o 
   2   3   5     5780.72     5584.35     97.34 o 
   3   3   5       81.65       77.66      3.17 o 
   4   3   5       16.58       16.46      3.84 o 
   5   3   5      587.90        3.11      3.39 o 
   6   3   5     1855.74     2039.35     83.34 o 
   7   3   5       30.40       23.21     10.40 o 
  -7   4   5        0.62        2.49      3.71 o 
  -6   4   5      375.74      372.33     20.97 o 
  -5   4   5      636.37      693.04     31.87 o 
  -4   4   5      596.22      622.42     16.66 o 
  -3   4   5      153.60      148.95      3.18 o 
  -2   4   5      305.56      339.19      5.39 o 
  -1   4   5     9678.10    10073.01    167.61 o 
   0   4   5     3995.58     3787.73     54.59 o 
   1   4   5       69.52       95.11      2.22 o 
   2   4   5       78.51      102.43      2.14 o 
   3   4   5     3639.23     3528.44     55.57 o 
   4   4   5     2914.41     2769.56     81.38 o 
   5   4   5        2.15        6.10      3.13 o 
   6   4   5        4.28        6.22      3.74 o 
  -6   5   5       34.28       33.07     16.08 o 
  -5   5   5      125.07      136.25      7.12 o 
  -4   5   5     1214.25     1255.54     42.89 o 
  -3   5   5     4273.67     4031.09     65.03 o 
  -2   5   5      449.88      441.74      8.04 o 
  -1   5   5     1511.68     1474.13     22.04 o 
   0   5   5     1061.06      964.48     13.00 o 
   1   5   5     1158.62     1069.16     32.54 o 
   2   5   5        4.48        3.87      1.52 o 
   3   5   5      197.53      187.24      4.20 o 
   4   5   5      547.64      533.01     16.17 o 
   5   5   5      134.58      145.58      6.80 o 
   6   5   5      697.44      770.95     48.62 o 
  -6   6   5      232.77      211.48     15.95 o 
  -5   6   5        0.07       -1.85      4.08 o 
  -4   6   5      432.07      467.47     19.76 o 
  -3   6   5       15.67       16.73      1.73 o 
  -2   6   5      332.04      316.53     10.21 o 
  -1   6   5      504.26      551.87     14.40 o 
   0   6   5     3039.70     2976.67     43.58 o 
   1   6   5     1772.23     1737.37     30.67 o 
   2   6   5      497.87      509.04     10.98 o 
   3   6   5     2750.40     2556.20     89.51 o 
   4   6   5      324.11      311.69     11.66 o 
   5   6   5       11.37       17.53      5.27 o 
   6   6   5        1.02        4.01      2.31 o 
  -6   7   5       86.96       73.41     12.42 o 
  -5   7   5     1061.32     1097.96     48.53 o 
  -4   7   5       14.52       15.22      5.48 o 
  -3   7   5      632.29      614.17     21.83 o 
  -2   7   5     1335.06     1363.73     35.52 o 
  -1   7   5      299.80      301.40      8.59 o 
   0   7   5      852.16      875.12     23.36 o 
   1   7   5      710.97      781.65     15.34 o 
   2   7   5       93.84       99.80      4.19 o 
   3   7   5     1354.31     1381.70     38.11 o 
   4   7   5      339.40      342.27     15.23 o 
   5   7   5      832.28      925.34     41.76 o 
   6   7   5        0.03        2.05      2.95 o 
  -5   8   5       62.54       74.07      6.79 o 
  -4   8   5     1279.50     1316.61     54.69 o 
  -3   8   5      360.19      375.62     14.77 o 
  -2   8   5     1330.37     1370.67     47.89 o 
  -1   8   5      290.44      308.16     11.98 o 
   0   8   5     1385.56     1359.42     61.50 o 
   1   8   5      129.40      133.29      5.27 o 
   2   8   5      293.94      307.73     11.57 o 
   3   8   5     1883.77     2010.60    135.17 o 
   4   8   5      494.41      497.14     25.55 o 
   5   8   5      340.49      334.88     22.33 o 
  -5   9   5       74.64       67.15      9.08 o 
  -4   9   5      132.19      145.86     11.77 o 
  -3   9   5     1085.55     1195.96     49.61 o 
  -2   9   5      715.54      767.13     27.84 o 
  -1   9   5       44.13       40.68     11.67 o 
   0   9   5       70.12       62.95      5.62 o 
   1   9   5     1076.77        6.74     10.64 o 
   2   9   5     1041.15     1160.78     39.94 o 
   3   9   5      121.90      137.69      9.63 o 
   4   9   5     1472.86     1470.12    111.66 o 
  -4  10   5        2.44        4.50      4.17 o 
  -3  10   5       14.98       16.88      6.66 o 
  -2  10   5        0.15        2.64      2.41 o 
  -1  10   5      183.54      221.89     15.15 o 
   0  10   5      521.91      529.84     23.31 o 
   1  10   5       23.67       22.29      6.74 o 
   2  10   5        5.02        6.62      4.17 o 
   3  10   5      443.97      490.88     55.17 o 
   4  10   5     1503.31     1496.18    100.62 o 
  -3  11   5     1197.31     1262.79    101.23 o 
  -2  11   5        2.69        2.66      4.49 o 
  -1  11   5       34.28       25.13     12.70 o 
   0  11   5      112.42      118.73      9.47 o 
   1  11   5     2095.13     2222.76    138.27 o 
   2  11   5      647.95      628.46     30.20 o 
   3  11   5       62.77       38.68     17.54 o 
   0  12   5      266.29      239.00     22.29 o 
  -6   0   6     1345.40     1467.53     71.76 o 
  -4   0   6     1811.14     1658.43     81.11 o 
  -2   0   6     4829.29     4772.70     95.65 o 
   2   0   6     2589.96     2458.64     35.24 o 
   4   0   6      878.11      868.04     60.44 o 
   6   0   6      137.40      144.55     11.32 o 
  -7   1   6      275.02      277.82     13.04 o 
  -6   1   6      423.96      452.14     17.15 o 
  -5   1   6     1789.27     1798.69     52.96 o 
  -4   1   6      542.27      526.62     16.88 o 
  -3   1   6     4003.77     4030.34     61.97 o 
  -2   1   6      490.67      513.12     11.72 o 
  -1   1   6      204.61      203.24      2.84 o 
   0   1   6     1862.73     1706.11     20.11 o 
   1   1   6     2510.66     2406.70     24.99 o 
   2   1   6     4110.69     4128.20     77.76 o 
   3   1   6      894.70      858.33     30.24 o 
   4   1   6     1464.33     1466.05     40.38 o 
   5   1   6      845.66      870.90     30.26 o 
   6   1   6       81.45       67.29      7.36 o 
   7   1   6      281.38      290.08     22.76 o 
  -7   2   6       48.04       26.36     10.01 o 
  -6   2   6     1601.63     1608.51     53.06 o 
  -5   2   6      452.10      473.33     26.42 o 
  -4   2   6       56.98       49.13      3.33 o 
  -3   2   6     1359.31     1333.68     40.68 o 
  -2   2   6     1959.67     1988.33     32.69 o 
  -1   2   6      720.08      680.25     13.70 o 
   0   2   6     3878.50     3811.24     61.47 o 
   1   2   6     2572.55     2505.02     22.84 o 
   2   2   6     1543.87     1500.98     25.55 o 
   3   2   6     6771.23     6689.86     92.55 o 
   4   2   6     5155.32     5041.03     97.46 o 
   5   2   6      281.72      281.14      9.57 o 
   6   2   6      328.43      341.66     16.46 o 
   7   2   6      311.04      339.05     27.13 o 
  -7   3   6      292.30      285.00     18.15 o 
  -6   3   6       74.31       63.26      8.84 o 
  -5   3   6       66.87       75.35      5.80 o 
  -4   3   6     2668.62     2569.41     57.55 o 
  -3   3   6     3414.01     3156.78     47.26 o 
  -2   3   6      622.40      700.76     21.31 o 
  -1   3   6       67.77       77.57      2.16 o 
   0   3   6      512.70      530.04      7.73 o 
   1   3   6     3302.86     3145.26     47.54 o 
   2   3   6      100.84      107.14      2.86 o 
   3   3   6      285.88      320.51      6.83 o 
   4   3   6       43.17       34.96      6.93 o 
   5   3   6       35.29       36.99      7.02 o 
   6   3   6       73.33       78.38      6.01 o 
   7   3   6      511.82      515.71     42.97 o 
  -7   4   6        1.25        0.56      4.15 o 
  -6   4   6     1456.09     1534.29     71.06 o 
  -5   4   6      490.17      507.06     24.72 o 
  -4   4   6       11.01        6.34      3.47 o 
  -3   4   6        0.01        1.36      0.95 o 
  -2   4   6     1134.15     1053.42     24.01 o 
  -1   4   6     3138.46     2875.97     48.22 o 
   0   4   6        8.48       15.92      2.28 o 
   1   4   6       64.12       57.17      1.88 o 
   2   4   6        1.28        9.37      3.23 o 
   3   4   6      248.21      293.76      6.89 o 
   4   4   6      802.55      811.49     17.90 o 
   5   4   6      307.45      296.74     11.77 o 
   6   4   6        0.66       -0.04      4.67 o 
  -6   5   6       83.03       77.33     13.77 o 
  -5   5   6        0.01        1.90      2.75 o 
  -4   5   6      118.43      132.94     10.67 o 
  -3   5   6      340.10      330.63      6.81 o 
  -2   5   6     1736.24     1697.78     29.58 o 
  -1   5   6     1318.43     1206.83     20.60 o 
   0   5   6     1083.27     1063.17     21.14 o 
   1   5   6     4995.26     4856.00     73.72 o 
   2   5   6     5875.79     5824.93     93.50 o 
   3   5   6       25.36       31.48      4.35 o 
   4   5   6      887.64      943.88     28.80 o 
   5   5   6     1801.08     2027.89     65.98 o 
   6   5   6      249.19      281.04     24.34 o 
  -6   6   6      251.08      277.15     19.14 o 
  -5   6   6     1013.28      977.70     42.24 o 
  -4   6   6      246.77      223.74     14.28 o 
  -3   6   6     3274.57     2983.40     73.57 o 
  -2   6   6     1831.12     1748.93     41.32 o 
  -1   6   6      108.31      105.38      2.69 o 
   0   6   6      567.20      605.56     10.14 o 
   1   6   6       12.09       13.05      3.81 o 
   2   6   6       69.12       74.67      3.17 o 
   3   6   6      275.17      270.37      9.90 o 
   4   6   6      121.00      124.30      6.43 o 
   5   6   6      656.27      659.64     31.58 o 
   6   6   6      171.23      174.82     15.06 o 
  -6   7   6      164.96      138.35     14.75 o 
  -5   7   6       87.35       76.09     12.13 o 
  -4   7   6      420.52      414.70     18.29 o 
  -3   7   6       13.19       16.87      3.97 o 
  -2   7   6     2857.57     2668.26     91.97 o 
  -1   7   6        2.33        2.29      0.90 o 
   0   7   6     3609.92     3426.74     67.49 o 
   1   7   6      406.76      420.35     10.90 o 
   2   7   6     1215.08     1370.31     27.04 o 
   3   7   6        5.03        2.70      1.49 o 
   4   7   6      219.14      224.67     11.35 o 
   5   7   6       71.88       69.49      8.25 o 
  -5   8   6       96.89      103.64      6.90 o 
  -4   8   6      215.37      189.67     11.34 o 
  -3   8   6      281.80      270.72     15.14 o 
  -2   8   6      436.27      456.32     18.45 o 
  -1   8   6      607.69      685.18     24.75 o 
   0   8   6      909.27      992.09     22.81 o 
   1   8   6      208.39      202.21      9.58 o 
   2   8   6      303.47      299.39     12.71 o 
   3   8   6      451.68      478.09     19.53 o 
   4   8   6      310.90      344.93     18.25 o 
   5   8   6      373.08      397.10     29.86 o 
  -4   9   6     2115.09     2147.35    132.42 o 
  -3   9   6      551.17      493.83     26.01 o 
  -2   9   6      206.86      197.05      9.13 o 
  -1   9   6     1926.18     2012.52     70.04 o 
   0   9   6      426.33      442.91     17.01 o 
   1   9   6      398.77      400.43     18.74 o 
   2   9   6     1218.73     1346.83     45.82 o 
   3   9   6       16.26       13.46      5.36 o 
   4   9   6      276.78      290.77     19.19 o 
  -4  10   6        4.25        1.76      4.58 o 
  -3  10   6       50.58       51.36      9.32 o 
  -2  10   6      336.55      322.77     14.44 o 
  -1  10   6     1442.24     1574.13     72.16 o 
   0  10   6      272.40      256.72     13.28 o 
   1  10   6       31.04       25.94      9.36 o 
   2  10   6       37.77       36.21      6.40 o 
   3  10   6      315.17      292.10     21.44 o 
  -2  11   6       11.45       11.93      7.73 o 
  -1  11   6      157.70      148.87      9.30 o 
   0  11   6       81.21       94.38      9.81 o 
   1  11   6       50.32       33.54     10.79 o 
   2  11   6       16.31       17.94      6.60 o 
  -7   0   7      334.16      343.86     29.46 o 
  -5   0   7     1801.97     1973.90     93.72 o 
  -3   0   7     5260.82     5426.80    272.22 o 
  -1   0   7      135.68      134.84      2.75 o 
   1   0   7       27.55       39.71      1.94 o 
   3   0   7     1227.75     1141.32     24.69 o 
   5   0   7      153.02      149.87      6.26 o 
   7   0   7       62.16       58.89     36.65 o 
  -7   1   7       16.97       17.28      7.68 o 
  -6   1   7       78.31       74.80      6.59 o 
  -5   1   7      148.37      161.30      6.31 o 
  -4   1   7       55.67       39.39      2.50 o 
  -3   1   7      889.75      866.72     18.33 o 
  -2   1   7     2712.87     2602.71     47.82 o 
  -1   1   7     1834.23     1705.29     21.16 o 
   0   1   7     1463.45     1397.23     16.05 o 
   1   1   7     2333.26     2417.84     45.59 o 
   2   1   7      607.32      548.55     16.41 o 
   3   1   7      145.59      118.73      3.51 o 
   4   1   7      466.11      471.51      9.60 o 
   5   1   7      272.41      306.10     12.62 o 
   6   1   7      463.12      467.14     21.19 o 
   7   1   7      106.53       99.86      9.81 o 
  -7   2   7      255.38      241.44     14.32 o 
  -6   2   7      568.22      531.56     21.43 o 
  -5   2   7      690.01      728.30     29.85 o 
  -4   2   7      382.15      369.73      8.70 o 
  -3   2   7      315.65      333.76      7.28 o 
  -2   2   7     3838.43     3654.93     61.27 o 
  -1   2   7     5916.87     6101.24     65.36 o 
   0   2   7      998.19      994.51     13.42 o 
   1   2   7      136.95      125.63      3.70 o 
   2   2   7      311.00      364.57      6.00 o 
   3   2   7       65.44       59.65      2.52 o 
   4   2   7      177.67      192.16      5.67 o 
   5   2   7      452.87      437.47     15.72 o 
   6   2   7      646.62      634.75     32.92 o 
   7   2   7      140.49      128.88     15.00 o 
  -7   3   7        6.46        2.74      5.64 o 
  -6   3   7        0.28        1.88      2.90 o 
  -5   3   7      135.28      129.20     10.14 o 
  -4   3   7     2109.91     1972.95     47.96 o 
  -3   3   7      828.55      856.34     14.50 o 
  -2   3   7      352.65      369.24      5.96 o 
  -1   3   7     1085.87      962.88     22.14 o 
   0   3   7      170.28      180.76      4.82 o 
   1   3   7     1961.03     1835.14     43.65 o 
   2   3   7      604.21      533.13     10.81 o 
   3   3   7      416.19      420.62      8.98 o 
   4   3   7      441.60      464.69     12.13 o 
   5   3   7      199.58      221.71     10.00 o 
   6   3   7       58.76       60.09      7.08 o 
   7   3   7        1.05        2.84      3.88 o 
  -6   4   7      975.43      971.65     54.81 o 
  -5   4   7        1.30        1.78      2.11 o 
  -4   4   7      276.08      262.54     11.12 o 
  -3   4   7      312.95      304.94      6.34 o 
  -2   4   7       78.19       90.77      3.00 o 
  -1   4   7      825.75      818.38     19.31 o 
   0   4   7        4.03        1.18      1.42 o 
   1   4   7     1113.34     1122.51     25.89 o 
   2   4   7       52.07       70.10      3.04 o 
   3   4   7     1337.31     1288.91     44.76 o 
   4   4   7       71.71       66.70      4.26 o 
   5   4   7       43.37       43.65      4.80 o 
   6   4   7       50.72       39.53     17.51 o 
  -6   5   7      659.32      653.97     51.42 o 
  -5   5   7       63.27       66.71      8.33 o 
  -4   5   7     1776.98     1840.43     61.65 o 
  -3   5   7     1588.31     1560.49     32.48 o 
  -2   5   7      431.92      421.82      7.92 o 
  -1   5   7      727.75      743.31     12.42 o 
   0   5   7     2197.99     2090.09     43.47 o 
   1   5   7      645.30      724.26     17.38 o 
   2   5   7     1422.77     1324.58     24.64 o 
   3   5   7        0.02        1.18      1.33 o 
   4   5   7      246.44      232.14      8.86 o 
   5   5   7        0.26        1.73      2.51 o 
   6   5   7       72.41       74.55     10.41 o 
  -6   6   7        1.97        4.34      4.76 o 
  -5   6   7        9.88        4.82      3.81 o 
  -4   6   7      108.75      122.01      8.66 o 
  -3   6   7       58.61       62.37      4.15 o 
  -2   6   7      265.35      286.49      7.86 o 
  -1   6   7      100.38      109.66      2.83 o 
   0   6   7      909.90      939.50     16.67 o 
   1   6   7      836.48      876.33     18.15 o 
   2   6   7      252.22      266.17      6.17 o 
   3   6   7      790.16      795.54     17.22 o 
   4   6   7      492.38      521.01     17.28 o 
   5   6   7        1.18        3.27      2.62 o 
   6   6   7        7.93       10.94      7.16 o 
  -5   7   7     1019.13     1071.94     48.01 o 
  -4   7   7        0.07        2.03      3.83 o 
  -3   7   7      159.60      162.90      7.46 o 
  -2   7   7        0.04        0.61      3.08 o 
  -1   7   7      867.02      857.20     19.99 o 
   0   7   7      144.79      151.33      6.22 o 
   1   7   7      460.91      497.40     12.02 o 
   2   7   7      291.65      329.44      6.46 o 
   3   7   7       15.30       13.38      3.80 o 
   5   7   7      325.14      327.55     23.28 o 
  -5   8   7      430.44      418.72     25.49 o 
  -4   8   7       14.85        8.63      5.24 o 
  -3   8   7      370.55      360.80     16.21 o 
  -2   8   7      111.96      126.72      9.02 o 
  -1   8   7       92.28       92.72      4.22 o 
   0   8   7      193.09      102.17     46.22 o 
   1   8   7     1154.96     1246.64     37.88 o 
   2   8   7      356.47      362.37     15.93 o 
   3   8   7      552.34      542.50     19.26 o 
   4   8   7      126.00      141.93     11.46 o 
   5   8   7      131.18      123.45      9.81 o 
  -4   9   7      860.07      785.88     37.60 o 
  -3   9   7     1353.60     1396.47     66.48 o 
  -2   9   7       97.72       86.62      4.41 o 
  -1   9   7      108.67      105.42      6.43 o 
   0   9   7       43.04       45.24      5.03 o 
   1   9   7      487.58      534.63     22.72 o 
   2   9   7      959.58     1021.65     37.30 o 
   3   9   7      213.15      186.81      9.77 o 
   4   9   7      263.22      278.55     18.32 o 
  -3  10   7      193.84      174.81     10.57 o 
  -2  10   7       98.66       98.04      7.57 o 
  -1  10   7      603.23      594.78     28.65 o 
   0  10   7       30.20       27.89      8.94 o 
   1  10   7      177.61      193.77     11.22 o 
   2  10   7       27.84       15.36      8.04 o 
   3  10   7       28.04       23.15     10.41 o 
  -2  11   7       57.49       53.55      8.52 o 
  -1  11   7       88.55       83.13      6.34 o 
   0  11   7      172.61      168.81     12.26 o 
   1  11   7      654.94      676.33     33.32 o 
   2  11   7      228.23      206.96     18.81 o 
  -6   0   8      315.36      313.13     18.53 o 
  -4   0   8      495.23      474.26     16.65 o 
  -2   0   8       83.97      107.05      9.61 o 
   0   0   8      806.27      821.54     24.82 o 
   2   0   8        0.47        2.25      1.01 o 
   4   0   8       18.89       14.73      2.44 o 
   6   0   8       17.20       14.91      8.88 o 
  -7   1   8      364.25      319.87     17.48 o 
  -6   1   8      443.10      439.29     23.40 o 
  -5   1   8      123.80      105.84      5.10 o 
  -4   1   8     1576.50     1641.70     32.38 o 
  -3   1   8       11.66        5.96      5.26 o 
  -2   1   8      570.18      584.05     13.26 o 
  -1   1   8      505.71      551.34     12.47 o 
   0   1   8     3131.23     3047.70     34.53 o 
   1   1   8      557.11      637.30     12.82 o 
   2   1   8      408.91      363.95      9.73 o 
   3   1   8      489.21      524.04      8.81 o 
   4   1   8       10.96       13.51      2.85 o 
   5   1   8      308.38      319.16     13.91 o 
   6   1   8      442.84      442.43     22.77 o 
   7   1   8      349.22      365.87     31.53 o 
  -7   2   8      694.53      658.77     33.89 o 
  -6   2   8      165.60      178.54      9.56 o 
  -5   2   8      946.98      984.68     44.50 o 
  -4   2   8      318.87      302.92      9.42 o 
  -3   2   8      254.62      275.32      7.34 o 
  -2   2   8      862.75      905.23     14.14 o 
  -1   2   8     1757.11     1615.73     27.58 o 
   0   2   8      638.62      674.66     11.61 o 
   1   2   8     3305.39     3023.24     46.84 o 
   2   2   8      900.49      937.04     21.05 o 
   3   2   8      101.65       91.46      3.64 o 
   4   2   8        7.66        5.83      2.07 o 
   5   2   8      619.89      631.61     25.22 o 
   6   2   8      132.88      139.46     11.84 o 
   7   2   8      334.79      327.44     29.17 o 
  -7   3   8      110.12      113.84     16.75 o 
  -6   3   8      199.26      180.08     12.26 o 
  -5   3   8      113.86      122.78      9.10 o 
  -4   3   8      575.94      601.00     15.00 o 
  -3   3   8     1442.82     1393.75     24.64 o 
  -2   3   8        1.83        4.80      1.86 o 
  -1   3   8      108.91      115.59      3.84 o 
   0   3   8      875.19      946.59     19.84 o 
   1   3   8      364.06      431.32      8.44 o 
   2   3   8       78.48       74.64      1.98 o 
   3   3   8      384.75      374.11      8.50 o 
   4   3   8       50.13       57.93      6.20 o 
   5   3   8      287.98      302.43     10.68 o 
   6   3   8      266.57      257.42     16.25 o 
  -6   4   8      437.52      443.92     40.90 o 
  -5   4   8       50.46       45.74      6.05 o 
  -4   4   8       11.61        9.49      3.81 o 
  -3   4   8        3.23        1.57      1.36 o 
  -2   4   8      656.16      693.93     11.41 o 
  -1   4   8      321.82      338.67      9.55 o 
   0   4   8      447.95      485.90      9.46 o 
   1   4   8      988.02     1051.63     15.90 o 
   2   4   8       51.33       59.72      2.44 o 
   3   4   8        3.60        3.52      2.25 o 
   4   4   8        0.44        2.13      1.73 o 
   5   4   8       95.69       88.99      7.04 o 
   6   4   8       10.49       11.95      5.68 o 
  -6   5   8       73.71       81.11     11.58 o 
  -5   5   8       29.91       27.68      6.94 o 
  -4   5   8       14.73       23.38      4.62 o 
  -3   5   8     1434.02     1458.82     33.01 o 
  -2   5   8       14.47       11.38      2.57 o 
  -1   5   8      807.28      823.33     18.09 o 
   0   5   8      903.11      944.26     23.39 o 
   1   5   8       79.22       91.01      3.37 o 
   2   5   8      547.24      561.86     11.19 o 
   3   5   8      212.52      239.61      7.27 o 
   4   5   8        5.81        9.29      2.55 o 
   5   5   8      254.67      255.92     12.20 o 
   6   5   8      168.09      177.71     11.29 o 
  -6   6   8       14.26        9.75      5.55 o 
  -5   6   8      319.87      301.74     16.28 o 
  -4   6   8      185.77      198.25     10.57 o 
  -3   6   8      129.91      128.29      5.95 o 
  -2   6   8     1025.46     1069.02     30.05 o 
  -1   6   8       68.29       65.71      3.05 o 
   0   6   8      221.34      212.82      5.96 o 
   1   6   8      277.58      314.89      8.46 o 
   2   6   8      918.89      946.31     20.18 o 
   3   6   8      207.52      215.63      8.19 o 
   4   6   8      277.05      270.67      9.60 o 
   5   6   8      623.90      636.35     29.49 o 
   6   6   8      292.24      314.89     27.43 o 
  -5   7   8       23.87       19.32      6.23 o 
  -4   7   8       42.90       29.13      8.25 o 
  -3   7   8      105.39      100.26      6.70 o 
  -2   7   8      895.45      908.56     31.08 o 
  -1   7   8      145.37      131.93      5.61 o 
   0   7   8      133.94      132.29      5.02 o 
   1   7   8       44.28       41.53      3.93 o 
   2   7   8       48.42       52.12      2.79 o 
   3   7   8        5.47        4.44      2.40 o 
   4   7   8       51.25       34.68     11.12 o 
   5   7   8       33.14       25.13      8.21 o 
  -5   8   8       38.06       20.95      8.09 o 
  -4   8   8      273.68      273.36     14.35 o 
  -3   8   8      292.71      269.04     13.20 o 
  -2   8   8     1659.82     1783.97     62.98 o 
  -1   8   8      371.41      363.28     15.19 o 
   0   8   8       50.36       34.23      5.70 o 
   1   8   8        0.10        0.66      2.21 o 
   2   8   8      166.30      186.26      7.23 o 
   3   8   8       30.15       31.21      9.06 o 
   4   8   8      281.48      283.15     19.24 o 
   5   8   8      161.72      160.02     13.77 o 
  -4   9   8        0.09        3.59      4.02 o 
  -3   9   8      807.93      847.25     45.83 o 
  -2   9   8       34.54       37.78      9.83 o 
  -1   9   8      612.92      649.17     23.67 o 
   0   9   8       13.65       13.51      6.69 o 
   1   9   8       32.51       31.92      8.74 o 
   2   9   8        7.97        5.84      2.88 o 
   3   9   8     1275.18     1353.21     51.39 o 
   4   9   8      173.86      180.67     12.85 o 
  -3  10   8        6.57        5.20      3.91 o 
  -2  10   8      315.96      309.47     17.73 o 
  -1  10   8      139.20      136.82      7.16 o 
   0  10   8       63.71       62.63      7.56 o 
   1  10   8      210.07      223.18     15.02 o 
   2  10   8      110.27      106.17     14.66 o 
   3  10   8      244.11      223.20     14.48 o 
  -2  11   8       53.91       37.45     17.39 o 
  -1  11   8       43.37       25.41     13.44 o 
   0  11   8      111.60      114.52     10.85 o 
   1  11   8       11.47        8.64      5.02 o 
   2  11   8       18.83       11.19      7.48 o 
  -7   0   9      162.97      149.56     15.09 o 
  -5   0   9       12.98       14.75      7.80 o 
  -3   0   9      416.87      439.66     31.29 o 
  -1   0   9      264.92      255.78      7.75 o 
   1   0   9     4688.73     4777.97     98.07 o 
   3   0   9      141.35      150.17      4.40 o 
   5   0   9      343.10      360.71     20.40 o 
  -7   1   9       32.47       25.21      7.97 o 
  -6   1   9       11.79       11.84      3.87 o 
  -5   1   9        2.59        2.53      2.57 o 
  -4   1   9      529.72      571.63     13.98 o 
  -3   1   9     1039.90     1025.43     24.76 o 
  -2   1   9      118.70      123.95      4.19 o 
  -1   1   9     1688.16     1577.80     29.98 o 
   0   1   9      426.54      345.68     10.00 o 
   1   1   9     1327.98     1324.79     33.27 o 
   2   1   9     1274.31     1235.52     19.23 o 
   3   1   9     1594.76     1588.67     44.25 o 
   4   1   9     1873.70     1917.35     77.09 o 
   5   1   9      858.11      904.42     32.59 o 
   6   1   9      542.33      598.99     28.40 o 
  -7   2   9      140.79      122.84     10.34 o 
  -6   2   9        0.85        1.14      4.23 o 
  -5   2   9        0.14        0.87      2.33 o 
  -4   2   9      509.72      518.36     12.92 o 
  -3   2   9      324.46      328.48      6.88 o 
  -2   2   9      892.26      891.50     15.00 o 
  -1   2   9      319.75      333.35     10.37 o 
   0   2   9     1262.09     1264.84     21.97 o 
   1   2   9       43.40       28.75      2.14 o 
   2   2   9     2175.81     2031.33     36.14 o 
   3   2   9     1165.55     1284.54     23.92 o 
   4   2   9     2821.85     2805.21     54.06 o 
   5   2   9      102.45       98.54      5.72 o 
   6   2   9       77.88       67.60     19.11 o 
  -6   3   9      119.64      108.28     10.47 o 
  -5   3   9        7.45        6.92      4.84 o 
  -4   3   9      312.17      327.79      9.05 o 
  -3   3   9      708.27      691.74     15.75 o 
  -2   3   9      133.47      128.89      4.40 o 
  -1   3   9      592.24      661.59     15.37 o 
   0   3   9     1931.95     1750.60     26.36 o 
   1   3   9      488.41      478.22      7.38 o 
   2   3   9       18.94       19.63      1.89 o 
   3   3   9       54.66       57.34      4.02 o 
   4   3   9       50.87       44.35      3.21 o 
   5   3   9        8.65        9.78      4.25 o 
   6   3   9      986.36     1080.57     85.52 o 
  -6   4   9        3.61        3.46      5.37 o 
  -5   4   9      692.20      706.92     28.79 o 
  -4   4   9       83.71       88.15      3.72 o 
  -3   4   9      202.13      198.88      6.08 o 
  -2   4   9      725.30      705.50     14.46 o 
  -1   4   9     1257.13     1186.98     20.26 o 
   0   4   9       35.98       38.56      3.30 o 
   1   4   9       69.65       59.56      2.80 o 
   2   4   9      781.30      809.88     12.86 o 
   3   4   9     1222.67     1347.82     30.93 o 
   4   4   9        0.03        2.29      2.31 o 
   5   4   9      627.37      639.14     28.01 o 
   6   4   9       64.48       63.76      9.82 o 
  -6   5   9      218.71      210.23     15.65 o 
  -5   5   9      260.48      248.00     13.69 o 
  -4   5   9       40.63       36.75      5.14 o 
  -3   5   9      547.62      514.54     12.98 o 
  -2   5   9        2.07        4.51      1.84 o 
  -1   5   9       28.17       36.84      8.00 o 
   0   5   9     1639.04     1482.89     27.11 o 
   1   5   9      342.80      384.00      8.12 o 
   2   5   9     1490.94     1422.02     41.47 o 
   3   5   9      615.19      671.04     15.33 o 
   4   5   9      314.35      298.41     10.67 o 
   5   5   9      711.55      724.34     29.95 o 
   6   5   9     1178.88     1245.22     87.38 o 
  -6   6   9       91.34      103.44     15.53 o 
  -5   6   9      579.46      590.01     27.73 o 
  -4   6   9      119.71      123.60      8.39 o 
  -3   6   9        1.97        0.78      0.94 o 
  -2   6   9     1571.99     1642.69     38.96 o 
  -1   6   9     2325.79     2165.80     47.36 o 
   0   6   9      178.69      193.56      5.82 o 
   1   6   9     1559.66     1514.24     33.64 o 
   2   6   9      644.22      713.81     16.54 o 
   3   6   9       15.65       12.02      2.63 o 
   4   6   9      214.21      214.82      7.70 o 
   5   6   9      102.48       94.76     10.07 o 
  -5   7   9       61.59       51.70      8.11 o 
  -4   7   9        2.46        3.04      4.48 o 
  -3   7   9        1.65        3.58      2.55 o 
  -2   7   9       10.36        4.37      2.93 o 
  -1   7   9      529.90      525.92     11.69 o 
   0   7   9        9.07       10.91      2.92 o 
   1   7   9      263.81      259.19      8.92 o 
   2   7   9      573.50      612.77     19.61 o 
   3   7   9       31.14       27.63      5.99 o 
   4   7   9       22.56       11.91      5.68 o 
   5   7   9      186.09      172.86     12.35 o 
  -5   8   9       27.39       20.70      8.50 o 
  -4   8   9        2.12        2.41      4.33 o 
  -3   8   9        6.35        6.95      4.24 o 
  -2   8   9      125.31      134.72      8.78 o 
  -1   8   9      147.67      143.15      6.97 o 
   0   8   9      401.99      428.02     17.69 o 
   1   8   9      996.39     1075.69     34.33 o 
   2   8   9      904.83      925.78     27.95 o 
   3   8   9       21.16       20.86      7.16 o 
   4   8   9      335.37      349.84     24.00 o 
  -4   9   9       40.00       29.19     15.43 o 
  -3   9   9       10.70        7.52      3.59 o 
  -2   9   9       96.34       96.70      5.05 o 
  -1   9   9        0.95        0.82      2.54 o 
   0   9   9     1291.88     1392.35     57.75 o 
   1   9   9        3.99        8.43      4.57 o 
   2   9   9      336.92      337.05     15.07 o 
   3   9   9       19.40       14.82      5.80 o 
   4   9   9       20.90       16.16      6.39 o 
  -3  10   9      113.95       95.11      7.28 o 
  -2  10   9      270.56      266.45     12.44 o 
  -1  10   9       73.06       75.48      8.04 o 
   0  10   9       36.89       31.39     11.82 o 
   1  10   9       33.25       37.95      5.15 o 
   2  10   9      115.55      116.55      9.69 o 
   3  10   9       11.64        4.84      3.22 o 
  -1  11   9        1.63        3.82      2.96 o 
   0  11   9      460.77      501.49     30.02 o 
   1  11   9      290.80      300.29     26.21 o 
  -6   0  10      861.03      869.42     48.11 o 
  -4   0  10        2.56        1.86      2.96 o 
  -2   0  10     5087.02     5409.95    136.67 o 
   0   0  10     1297.48     1249.32     61.48 o 
   2   0  10     5125.30     5327.13     95.27 o 
   4   0  10      422.87      437.60     19.15 o 
   6   0  10     1315.11     1376.34    157.90 o 
  -6   1  10      136.57      137.34      7.64 o 
  -5   1  10      899.89      927.11     33.75 o 
  -4   1  10      579.39      595.90     14.23 o 
  -3   1  10      197.57      191.75      6.07 o 
  -2   1  10      842.72      908.68     15.96 o 
  -1   1  10      307.79      274.51      6.13 o 
   0   1  10      844.55      786.61     13.64 o 
   1   1  10      338.39      296.48      6.73 o 
   2   1  10      960.04      960.09     26.93 o 
   3   1  10      250.97      226.02      7.71 o 
   4   1  10      106.88      105.99      5.32 o 
   5   1  10     1514.94     1674.76     55.22 o 
   6   1  10      415.36      394.28     26.52 o 
  -6   2  10      356.47      334.95     17.61 o 
  -5   2  10      122.92      135.79      6.18 o 
  -4   2  10        3.52        6.65      2.88 o 
  -3   2  10       81.48       86.67      4.31 o 
  -2   2  10     3713.62     3606.15     53.07 o 
  -1   2  10     3486.24     3265.58     45.63 o 
   0   2  10      269.85      313.11      7.39 o 
   1   2  10     1350.07     1261.20     37.30 o 
   2   2  10     3482.10     3343.83     67.75 o 
   3   2  10     1129.11     1158.33     24.18 o 
   4   2  10       77.14       63.10      3.37 o 
   5   2  10      321.14      325.89     12.73 o 
   6   2  10      271.76      306.68     21.27 o 
  -6   3  10      580.89      566.77     36.69 o 
  -5   3  10      943.50     1000.39     39.24 o 
  -4   3  10       57.75       60.33      3.97 o 
  -3   3  10      907.23      960.19     20.11 o 
  -2   3  10      667.61      644.58     11.71 o 
  -1   3  10        1.66        4.37      2.28 o 
   0   3  10     1286.77     1320.57     21.99 o 
   1   3  10     2769.02     2833.97     57.58 o 
   2   3  10        0.69        2.43      1.19 o 
   3   3  10      167.57      161.34      6.00 o 
   4   3  10      177.00      186.41      8.05 o 
   5   3  10     1808.59     1935.99     79.03 o 
   6   3  10      817.15      846.07     40.58 o 
  -6   4  10      345.11      352.24     23.95 o 
  -5   4  10      285.05      277.99     15.52 o 
  -4   4  10      224.76      231.77     10.44 o 
  -3   4  10      875.16      909.15     21.00 o 
  -2   4  10     1497.05     1420.00     28.88 o 
  -1   4  10      230.49      239.51      8.17 o 
   0   4  10      104.57      125.29      3.82 o 
   1   4  10       57.32       51.82      3.09 o 
   2   4  10       55.41       53.44      2.80 o 
   3   4  10     4035.47     4241.45    127.63 o 
   4   4  10     1245.11     1291.84     44.92 o 
   5   4  10      265.40      264.25     15.00 o 
   6   4  10       38.03       35.06     12.38 o 
  -6   5  10       36.03       30.42     23.70 o 
  -5   5  10       23.60       18.20      7.78 o 
  -4   5  10      451.23      467.22     18.73 o 
  -3   5  10      745.12      814.28     25.15 o 
  -2   5  10        3.15        4.97      2.50 o 
  -1   5  10      430.73      418.50      9.98 o 
   0   5  10     2869.90     2705.55     52.72 o 
   1   5  10     4476.86     4329.96     76.40 o 
   2   5  10      224.90      223.93      6.14 o 
   3   5  10     1249.83     1311.84     39.85 o 
   4   5  10     1038.64     1071.23     32.88 o 
   5   5  10       34.42       34.58     17.07 o 
   6   5  10       12.84        9.61      4.61 o 
  -5   6  10        5.44        5.52      4.35 o 
  -4   6  10      254.07      250.82     13.00 o 
  -3   6  10      142.45      153.40      7.75 o 
  -2   6  10      102.40       89.23      5.71 o 
  -1   6  10      487.67      502.72     14.08 o 
   0   6  10        1.09       -0.25      2.55 o 
   1   6  10      408.49      420.62      9.69 o 
   2   6  10       27.79       30.60      6.59 o 
   3   6  10        7.13       10.22      3.42 o 
   4   6  10     1169.22     1229.40     39.49 o 
   5   6  10      637.21      674.77     40.30 o 
  -5   7  10       48.04       42.75     16.00 o 
  -4   7  10     1073.33     1123.59     50.53 o 
  -3   7  10       47.62       43.36      5.74 o 
  -2   7  10       31.35       35.88      9.16 o 
  -1   7  10       31.95       29.76      4.70 o 
   0   7  10      526.74      570.39     18.74 o 
   1   7  10       35.98       42.57      4.83 o 
   2   7  10     1079.06     1144.96     36.84 o 
   3   7  10      296.42      296.02     11.05 o 
   4   7  10     1501.69     1596.82     61.05 o 
   5   7  10      357.54      340.53     23.80 o 
  -4   8  10     1036.94      930.27    123.40 o 
  -3   8  10      304.28      301.92     15.83 o 
  -2   8  10      242.61      230.37      9.09 o 
  -1   8  10      371.96      388.47     17.50 o 
   0   8  10      104.33      108.93      5.59 o 
   1   8  10        7.83       11.53      3.22 o 
   2   8  10     1477.21     1561.79     49.47 o 
   3   8  10      516.48      517.27     21.04 o 
   4   8  10      910.77      897.86     43.08 o 
  -4   9  10      201.26      211.32     15.99 o 
  -3   9  10      667.05      659.27     31.84 o 
  -2   9  10       33.10       18.54      7.00 o 
  -1   9  10       78.86       76.91      4.04 o 
   0   9  10     1401.66     1462.55     58.83 o 
   1   9  10      785.85      816.85     38.46 o 
   2   9  10       35.68       27.52      8.24 o 
   3   9  10      746.17      753.47     35.97 o 
  -3  10  10      180.73      170.53     22.03 o 
  -2  10  10        3.41        1.19      2.67 o 
  -1  10  10      536.04      567.59     27.59 o 
   0  10  10       52.21       36.95     17.09 o 
   1  10  10       63.88       55.55      6.93 o 
   2  10  10       87.89       74.85      7.20 o 
   0  11  10       32.78       28.91     11.93 o 
  -5   0  11      215.40      222.94     12.32 o 
  -3   0  11     2975.94     2912.65     91.82 o 
  -1   0  11     6073.17     6237.25    231.91 o 
   1   0  11     2276.95     2088.39     72.02 o 
   3   0  11        4.93        4.66      1.79 o 
   5   0  11        4.16        4.58      3.30 o 
  -6   1  11      279.31      269.08     16.28 o 
  -5   1  11      807.34      755.06     39.12 o 
  -4   1  11     1248.21     1316.40     39.96 o 
  -3   1  11      646.40      649.41     16.26 o 
  -2   1  11      112.84      100.38      4.91 o 
  -1   1  11       24.46       28.46      6.10 o 
   0   1  11     2046.62     1913.33     30.44 o 
   1   1  11     1494.53     1385.00     37.36 o 
   2   1  11     3617.46     3476.44     57.20 o 
   3   1  11     1972.10     1853.95     75.17 o 
   4   1  11     1124.12     1211.30     42.36 o 
   5   1  11        3.28        4.77      3.03 o 
   6   1  11      385.22      416.31     21.53 o 
  -6   2  11      854.71      883.85     56.17 o 
  -5   2  11      401.29      378.85     14.80 o 
  -4   2  11     1303.70     1400.70     42.38 o 
  -3   2  11     4043.88     3919.09     78.21 o 
  -2   2  11       21.14       17.36      5.00 o 
  -1   2  11      575.20      614.11     12.89 o 
   0   2  11     3066.43     3061.78     49.76 o 
   1   2  11      439.96      461.54      9.24 o 
   2   2  11      639.47      666.10     12.03 o 
   3   2  11     1853.95     1860.10     41.27 o 
   4   2  11     1546.75     1593.71     54.33 o 
   5   2  11       58.14       44.78     14.73 o 
   6   2  11        6.25        4.03      4.75 o 
  -6   3  11       47.81       30.27     13.18 o 
  -5   3  11      220.86      217.78     10.21 o 
  -4   3  11      312.92      335.41     11.58 o 
  -3   3  11      138.98      154.35      6.04 o 
  -2   3  11      168.39      187.65      5.47 o 
  -1   3  11       23.55       21.80      3.92 o 
   0   3  11     2824.97     2704.07     41.07 o 
   1   3  11     3835.60     3761.71     63.23 o 
   2   3  11       24.36       24.37      1.63 o 
   3   3  11     1268.48     1325.28     29.17 o 
   4   3  11      174.40      177.72      7.55 o 
   5   3  11      931.15      949.80     46.14 o 
   6   3  11      262.03      238.78     17.31 o 
  -6   4  11        8.10       13.52      9.34 o 
  -5   4  11      106.53      101.83      6.58 o 
  -4   4  11       91.30       82.65      4.86 o 
  -3   4  11      256.62      233.81      8.75 o 
  -2   4  11     1355.16     1424.75     37.61 o 
  -1   4  11     1733.67     1792.21     32.45 o 
   0   4  11        0.16        0.04      2.72 o 
   1   4  11      696.03      695.88     13.66 o 
   2   4  11     1124.18     1215.13     33.29 o 
   3   4  11     2285.83     2262.35     67.44 o 
   4   4  11        4.29        3.84      2.58 o 
   5   4  11      253.24      258.52     14.61 o 
   6   4  11       74.63       71.30     12.57 o 
  -6   5  11      341.67      342.25     41.46 o 
  -5   5  11     2031.10     2070.39     90.71 o 
  -4   5  11     1246.55     1302.86     43.86 o 
  -3   5  11       51.11       51.82      6.10 o 
  -2   5  11     1802.60     1776.86     35.20 o 
  -1   5  11     1464.08     1471.03     39.74 o 
   0   5  11        0.93       -0.75      4.00 o 
   1   5  11        7.27        9.14      4.61 o 
   2   5  11      252.56      245.20      8.42 o 
   3   5  11      310.24      296.56     12.47 o 
   4   5  11       60.67       55.95      5.53 o 
   5   5  11     1532.47     1666.95    103.42 o 
  -5   6  11      203.99      189.48     11.74 o 
  -4   6  11        7.08        5.62      4.78 o 
  -3   6  11       77.77       68.45      7.12 o 
  -2   6  11      485.12      506.98     16.79 o 
  -1   6  11     1992.26     1951.17     38.34 o 
   0   6  11     1394.88     1442.68     36.20 o 
   1   6  11     1435.60     1393.15     38.23 o 
   2   6  11     3796.37     3807.18    104.66 o 
   3   6  11      475.76      516.19     16.62 o 
   4   6  11      181.02      177.04     10.17 o 
   5   6  11      336.16      345.96     26.90 o 
  -5   7  11      700.55      742.97     49.87 o 
  -4   7  11        1.27       -0.74      3.69 o 
  -3   7  11      466.55      471.14     21.61 o 
  -2   7  11       18.90       24.31      6.97 o 
  -1   7  11     1315.70     1348.61     46.09 o 
   0   7  11        0.61        0.96      2.81 o 
   1   7  11       87.72       98.66      5.30 o 
   2   7  11        4.76        3.53      2.61 o 
   3   7  11      158.19      160.11      7.76 o 
   4   7  11      104.75      104.53     13.28 o 
  -4   8  11        4.25        2.73      5.30 o 
  -3   8  11      275.15      268.36     14.35 o 
  -2   8  11      966.74     1010.44     37.10 o 
  -1   8  11      623.36      646.92     22.71 o 
   0   8  11      265.47      280.90     11.46 o 
   1   8  11        1.38        3.26      1.99 o 
   2   8  11      189.83      209.78      9.31 o 
   3   8  11        3.99        0.92      3.15 o 
   4   8  11      708.79      734.89     43.34 o 
  -3   9  11      124.24      125.48      8.74 o 
  -2   9  11      957.85      994.27     54.62 o 
  -1   9  11      373.08      367.64     17.99 o 
   0   9  11      271.82      236.71     15.33 o 
   1   9  11     1414.74     1463.40     64.27 o 
   2   9  11        0.98        3.11      3.03 o 
   3   9  11       33.71       31.56      9.32 o 
  -2  10  11     1134.82     1226.22     80.53 o 
  -1  10  11      108.63      103.72      6.76 o 
   0  10  11        0.96       -0.63      3.45 o 
   1  10  11       47.01       40.06     18.04 o 
   2  10  11      184.44      185.03     14.17 o 
  -6   0  12      417.85      440.39     27.84 o 
  -4   0  12      652.47      667.47     33.32 o 
  -2   0  12      478.13      487.45     16.77 o 
   0   0  12      808.00      966.15     35.85 o 
   2   0  12     3131.57     2818.79     71.60 o 
   4   0  12      771.96      884.12     49.78 o 
   6   0  12     1281.45     1416.59    140.21 o 
  -6   1  12      127.01      104.86      7.60 o 
  -5   1  12      931.27      942.63     40.73 o 
  -4   1  12      229.63      236.65     10.81 o 
  -3   1  12      378.82      394.26     11.40 o 
  -2   1  12     1582.58     1566.14     31.72 o 
  -1   1  12     3004.48     3061.34     77.98 o 
   0   1  12      216.48      229.35      6.51 o 
   1   1  12      291.91      298.57      8.29 o 
   2   1  12       95.79      105.56      4.15 o 
   3   1  12        7.02        4.03      3.00 o 
   4   1  12       15.97       12.82      3.31 o 
   5   1  12        2.58        1.47      3.94 o 
   6   1  12      114.98      120.96     10.97 o 
  -6   2  12      263.62      246.27     14.34 o 
  -5   2  12        1.16        0.78      2.82 o 
  -4   2  12        0.45        1.91      1.92 o 
  -3   2  12      739.56      708.40     16.93 o 
  -2   2  12     3153.98     3183.72     56.98 o 
  -1   2  12     2248.01     2272.88     45.10 o 
   0   2  12       44.78       46.80     10.53 o 
   1   2  12       66.19       89.20      4.94 o 
   2   2  12     3042.91     2774.44     45.40 o 
   3   2  12      361.78      373.44     10.18 o 
   4   2  12       23.78       22.98      6.15 o 
   5   2  12      182.34      191.88     10.09 o 
   6   2  12       31.77       28.21     10.37 o 
  -6   3  12       66.67       72.42      9.54 o 
  -5   3  12      499.62      494.66     20.97 o 
  -4   3  12     1615.98     1784.92     62.52 o 
  -3   3  12      334.45      328.50      9.35 o 
  -2   3  12      142.30      148.63      5.24 o 
  -1   3  12        0.77       -0.92      2.82 o 
   0   3  12        0.19       -0.04      1.85 o 
   1   3  12      927.13      992.78     20.93 o 
   2   3  12      246.69      254.53      6.80 o 
   3   3  12       49.86       50.85      8.51 o 
   4   3  12       52.17       57.62      4.75 o 
   5   3  12     1295.36     1408.31     53.77 o 
   6   3  12        0.01       -0.29      5.07 o 
  -6   4  12     1016.58     1031.07     85.81 o 
  -5   4  12        0.01        2.42      3.20 o 
  -4   4  12       65.39       66.08      7.28 o 
  -3   4  12      232.82      245.80      8.32 o 
  -2   4  12     2727.52     2697.31     47.97 o 
  -1   4  12       12.20       13.34      3.84 o 
   0   4  12     1558.44     1550.66     29.18 o 
   1   4  12      134.30      119.74      5.02 o 
   2   4  12       91.19       84.04      4.11 o 
   3   4  12      115.32      109.76      6.27 o 
   4   4  12      280.78      284.29     10.17 o 
   5   4  12       28.04       29.41     11.84 o 
  -5   5  12       46.80       32.68     12.52 o 
  -4   5  12      341.55      324.35     13.69 o 
  -3   5  12      543.63      558.43     18.59 o 
  -2   5  12      488.51      482.56     15.83 o 
  -1   5  12     1008.15     1032.14     27.88 o 
   0   5  12     2043.31     2066.60     61.80 o 
   1   5  12     1464.04     1523.38     27.53 o 
   2   5  12       56.93       47.15      5.26 o 
   3   5  12      419.19      437.91     15.03 o 
   4   5  12      544.28      555.66     22.27 o 
   5   5  12      239.97      234.14     13.77 o 
  -5   6  12      125.33      111.72     11.88 o 
  -4   6  12      180.64      175.06     10.47 o 
  -3   6  12     1375.79     1493.76     49.21 o 
  -2   6  12      106.88      109.08      6.41 o 
  -1   6  12       84.62       87.33      6.19 o 
   0   6  12      413.11      405.22     12.21 o 
   1   6  12      203.09      214.19      7.76 o 
   2   6  12      122.35      118.57      6.82 o 
   3   6  12       82.47       79.93      4.51 o 
   4   6  12        9.98        7.24      3.31 o 
   5   6  12       26.44       20.45     11.30 o 
  -4   7  12      163.28      160.36     12.06 o 
  -3   7  12       43.47       37.80     14.31 o 
  -2   7  12      181.96      189.08      9.05 o 
  -1   7  12      135.41       96.99     14.26 o 
   0   7  12      414.18      428.48     13.38 o 
   1   7  12      115.90      112.67      4.62 o 
   2   7  12      861.94      885.06     28.87 o 
   3   7  12       60.58       61.00      7.90 o 
   4   7  12      965.47     1041.42     47.23 o 
  -4   8  12      234.77      211.17     15.71 o 
  -3   8  12      669.25      619.78     39.86 o 
  -2   8  12        1.03       -0.94      3.74 o 
  -1   8  12      495.54      481.91     18.85 o 
   0   8  12      904.43      990.17     36.01 o 
   1   8  12     1125.70     1187.66     39.04 o 
   2   8  12      906.02      918.58     31.88 o 
   3   8  12        0.02        1.91      2.66 o 
   4   8  12      108.06      102.21     15.08 o 
  -3   9  12       34.73       29.19     14.10 o 
  -2   9  12        2.58        3.20      3.37 o 
  -1   9  12      263.57      270.35     16.00 o 
   0   9  12      722.78      759.19     29.66 o 
   1   9  12      878.01      871.75     54.95 o 
   2   9  12       88.43       88.52      8.06 o 
   3   9  12      185.77      162.82     10.77 o 
  -1  10  12        0.99        0.11      3.21 o 
   0  10  12       39.91       39.86      6.40 o 
   1  10  12        0.34        1.90      2.97 o 
  -5   0  13      869.90      806.43     46.95 o 
  -3   0  13      763.70      871.87     37.44 o 
  -1   0  13       98.39       75.39      6.28 o 
   1   0  13     3711.26     3505.13     87.43 o 
   3   0  13       84.84       63.77      6.60 o 
   5   0  13      373.71      346.10     23.18 o 
  -6   1  13      126.70      121.88      8.48 o 
  -5   1  13        7.96        4.35      4.63 o 
  -4   1  13      311.29      308.26     13.22 o 
  -3   1  13       15.74       16.30      4.04 o 
  -2   1  13        0.35       -0.33      4.19 o 
  -1   1  13      899.38      906.04     19.55 o 
   0   1  13      126.75      108.11      5.39 o 
   1   1  13     2382.76     2342.09     47.75 o 
   2   1  13      116.04      124.29      6.36 o 
   3   1  13       62.39       54.65      3.62 o 
   4   1  13       38.64       38.66     10.60 o 
   5   1  13        1.78        3.45      3.63 o 
   6   1  13      207.69      209.05     15.83 o 
  -6   2  13      309.96      312.02     19.94 o 
  -5   2  13      188.85      173.01      9.52 o 
  -4   2  13      103.44      104.94      4.70 o 
  -3   2  13      737.76      739.25     21.36 o 
  -2   2  13     1380.35     1442.88     30.36 o 
  -1   2  13       20.44       13.42     11.98 o 
   0   2  13      818.09      899.72     19.34 o 
   1   2  13      254.97      241.73      6.24 o 
   2   2  13     1293.04     1278.24     26.61 o 
   3   2  13       10.34       10.02      3.37 o 
   4   2  13      159.55      174.24      8.94 o 
   5   2  13        1.33        3.22      3.60 o 
  -6   3  13       77.63       71.58     11.12 o 
  -5   3  13        4.00        2.13      2.69 o 
  -4   3  13      219.39      217.15      8.89 o 
  -3   3  13        1.71        1.91      2.21 o 
  -2   3  13       35.95       34.86      6.95 o 
  -1   3  13      335.45      326.25      8.26 o 
   0   3  13      416.47      445.89      9.44 o 
   1   3  13      118.90      119.23      6.02 o 
   2   3  13        1.49        3.08      2.03 o 
   3   3  13      333.55      331.98     13.48 o 
   4   3  13       13.59       13.92      4.89 o 
   5   3  13      300.10      302.38     17.72 o 
  -5   4  13       14.19       15.18      6.99 o 
  -4   4  13        0.55        0.33      3.34 o 
  -3   4  13       19.59       17.31      4.40 o 
  -2   4  13      302.43      325.09     11.85 o 
  -1   4  13      333.46      339.75      7.30 o 
   0   4  13      247.95      226.61      6.57 o 
   1   4  13        7.80       11.53      2.99 o 
   2   4  13      459.44      465.59     16.49 o 
   3   4  13       53.08       57.57      5.01 o 
   4   4  13      578.99      629.45     28.44 o 
   5   4  13        3.78        1.74      2.78 o 
  -5   5  13      448.28      436.87     22.17 o 
  -4   5  13      512.63      480.98     20.89 o 
  -3   5  13       25.54       21.19      5.14 o 
  -2   5  13      802.01      815.25     25.94 o 
  -1   5  13      472.45      482.62     14.25 o 
   0   5  13      294.13      275.63      9.27 o 
   1   5  13       88.50       87.52      4.97 o 
   2   5  13      150.61      151.35      6.76 o 
   3   5  13        0.14        1.13      2.29 o 
   4   5  13      143.23      140.02      7.11 o 
   5   5  13        6.41        0.77      4.59 o 
  -5   6  13       22.43       13.74      9.73 o 
  -4   6  13       76.32       74.89      8.29 o 
  -3   6  13       62.46       51.17      6.17 o 
  -2   6  13       74.64       69.63      5.02 o 
  -1   6  13      711.18      762.44     24.40 o 
   0   6  13      143.37      147.44      6.37 o 
   1   6  13       20.92       19.36      4.32 o 
   2   6  13      180.73      168.13      8.01 o 
   3   6  13       20.40       16.03      5.29 o 
   4   6  13      226.50      203.99      8.98 o 
  -4   7  13        0.65        1.93      4.63 o 
  -3   7  13      442.10      484.45     23.48 o 
  -2   7  13       30.84       24.46      5.81 o 
   0   7  13       40.72       30.64      7.66 o 
   1   7  13      168.33      172.51      6.76 o 
   2   7  13        9.50        8.17      3.08 o 
   3   7  13      871.47      866.01     42.25 o 
   4   7  13        3.40        2.17      2.37 o 
  -3   8  13      923.85      881.70     41.73 o 
  -2   8  13      105.34       96.46      7.75 o 
  -1   8  13      408.27      383.81     16.85 o 
   0   8  13        5.65        8.53      3.56 o 
   1   8  13       46.48       37.98      9.16 o 
   2   8  13        6.81        8.26      2.86 o 
   3   8  13      333.98      332.66     18.02 o 
  -2   9  13      510.79      500.72     25.82 o 
  -1   9  13       27.83       18.22      6.07 o 
   0   9  13       59.61       46.83     12.90 o 
   1   9  13       68.06       44.81     17.77 o 
   2   9  13       91.89       75.90      6.36 o 
   0  10  13      329.65      304.30     37.11 o 
  -6   0  14       60.70       41.97     19.30 o 
  -4   0  14        0.07       -0.05      4.25 o 
  -2   0  14      909.04      919.39     62.98 o 
   0   0  14       19.52       21.68      7.71 o 
   2   0  14     3690.40     3429.93    145.82 o 
   4   0  14      809.21      831.02     45.33 o 
  -6   1  14      259.15      232.85     15.81 o 
  -5   1  14       98.50       91.40      9.13 o 
  -4   1  14      964.02     1022.88     31.00 o 
  -3   1  14      121.37      122.23      5.50 o 
  -2   1  14      670.13      768.23     19.56 o 
  -1   1  14      274.73      250.83      7.29 o 
   0   1  14      496.61      512.04     15.72 o 
   1   1  14      136.21      130.71      6.26 o 
   2   1  14       26.20       23.55      4.89 o 
   3   1  14      437.66      437.33     16.48 o 
   4   1  14      115.70      124.98      6.59 o 
   5   1  14      812.59      843.77     46.38 o 
  -5   2  14      811.44      768.51     30.37 o 
  -4   2  14      206.83      211.57      9.62 o 
  -3   2  14     1060.93     1119.08     39.38 o 
  -2   2  14       59.08       58.60     12.23 o 
  -1   2  14      427.60      436.69     12.24 o 
   0   2  14       60.11       68.82      6.77 o 
   1   2  14       22.30       25.32      5.73 o 
   2   2  14        1.78       -0.50      2.32 o 
   3   2  14       21.47       18.49      5.25 o 
   4   2  14      541.93      519.35     20.47 o 
   5   2  14        7.60        6.85      4.68 o 
  -5   3  14        2.68        1.69      2.84 o 
  -4   3  14       91.50       92.30      8.22 o 
  -3   3  14      307.47      312.71     10.35 o 
  -2   3  14       70.70       75.07      4.37 o 
  -1   3  14      858.97      879.46     16.92 o 
   0   3  14      849.71      859.03     16.58 o 
   1   3  14     1848.86     1827.46     44.79 o 
   2   3  14       72.58       38.26     12.46 o 
   3   3  14     2107.51     2242.69     69.79 o 
   4   3  14       58.74       52.67     15.45 o 
   5   3  14       12.76       11.10      3.85 o 
  -5   4  14        2.20        2.97      2.84 o 
  -4   4  14      184.17      190.31      9.53 o 
  -3   4  14      147.70      142.52      5.92 o 
  -2   4  14      491.28      530.81     17.63 o 
  -1   4  14      860.09      868.34     24.54 o 
   0   4  14       41.42       43.33      4.65 o 
   1   4  14     1162.22     1179.60     33.15 o 
   2   4  14      247.44      233.17      9.69 o 
   3   4  14       59.32       74.18      6.06 o 
   4   4  14      790.82      834.30     33.15 o 
   5   4  14      529.62      528.44     31.87 o 
  -5   5  14      138.61      137.11     10.61 o 
  -4   5  14      250.76      247.89     11.91 o 
  -3   5  14      730.39      755.86     23.03 o 
  -2   5  14      374.68      365.24     11.77 o 
  -1   5  14      268.71      269.01     10.06 o 
   0   5  14       95.89       85.71      5.62 o 
   1   5  14      212.25      208.75      7.83 o 
   2   5  14      108.84      111.73      7.23 o 
   3   5  14      140.74      134.27      8.20 o 
   4   5  14        1.71        3.86      3.24 o 
  -4   6  14      107.87       97.80      6.33 o 
  -3   6  14        0.49        1.92      2.75 o 
  -2   6  14      104.16      101.04      4.80 o 
  -1   6  14        1.31        2.32      2.16 o 
   0   6  14      427.83      401.90     12.81 o 
   1   6  14      127.73      133.47      6.06 o 
   2   6  14      301.91      335.24     12.80 o 
   3   6  14      965.39      989.05     34.51 o 
   4   6  14       10.37        6.89      2.81 o 
  -4   7  14       85.59       79.67      8.21 o 
  -3   7  14        0.27       -1.43      5.78 o 
  -2   7  14       13.66       13.95      3.54 o 
  -1   7  14        2.45       -1.30      4.21 o 
   0   7  14     1794.72     1888.33     55.23 o 
   1   7  14       41.90       33.88      7.48 o 
   2   7  14      135.68      146.35      6.41 o 
   3   7  14        2.93        2.65      2.66 o 
  -3   8  14       91.14       88.69     10.27 o 
  -2   8  14      134.78      138.17      8.05 o 
  -1   8  14        0.35        0.16      2.43 o 
   0   8  14       41.35       34.12      9.45 o 
   1   8  14       12.35       11.69      4.77 o 
   2   8  14        2.49       -0.79      3.10 o 
   3   8  14      219.08      210.53     14.81 o 
  -2   9  14        1.75        1.38      4.88 o 
  -1   9  14      183.61      175.10      9.62 o 
   0   9  14       41.43       38.89      5.27 o 
   1   9  14      105.51       81.46      7.17 o 
  -5   0  15      461.11      465.86     37.70 o 
  -3   0  15      555.21      611.29     32.42 o 
  -1   0  15     1309.10     1356.26     71.27 o 
   1   0  15       69.91       81.04     11.56 o 
   3   0  15     1058.91     1126.53     57.97 o 
   5   0  15      396.59      380.74     24.35 o 
  -5   1  15      395.30      389.59     25.96 o 
  -4   1  15      532.71      567.90     19.73 o 
  -3   1  15       98.66       94.91      5.93 o 
  -2   1  15      216.78      223.77     10.59 o 
  -1   1  15       32.94       27.35      5.32 o 
   0   1  15     4422.36     4507.07    105.83 o 
   1   1  15      134.92      136.15      6.69 o 
   2   1  15      293.32      303.16     12.13 o 
   3   1  15        1.27        0.19      3.68 o 
   4   1  15     2139.70     2369.67    111.75 o 
   5   1  15        1.24        1.40      4.47 o 
  -5   2  15      333.96      309.76     16.75 o 
  -4   2  15      155.36      159.10      7.84 o 
  -3   2  15      176.01      159.79      7.73 o 
  -2   2  15       51.51       47.50      9.38 o 
  -1   2  15       76.50       78.82      5.55 o 
   0   2  15       54.55       60.56      5.94 o 
   1   2  15      790.31      843.89     23.99 o 
   2   2  15       59.24       46.05      7.52 o 
   3   2  15      524.77      569.08     18.71 o 
   4   2  15       67.27       55.44     17.64 o 
   5   2  15      161.89      177.17     12.34 o 
  -5   3  15       47.24       30.10     10.57 o 
  -4   3  15      738.20      783.80     32.21 o 
  -3   3  15      255.76      251.77      8.43 o 
  -2   3  15      618.01      636.90     20.64 o 
  -1   3  15      379.44      399.56     12.41 o 
   0   3  15      216.34      208.85      8.39 o 
   1   3  15      267.39      239.24      8.81 o 
   2   3  15      212.84      226.72      9.11 o 
   3   3  15      899.51      895.39     28.78 o 
   4   3  15       57.65       41.43     12.37 o 
   5   3  15        0.85        4.22      3.52 o 
  -5   4  15      132.15      128.61      9.70 o 
  -4   4  15      496.74      515.00     18.97 o 
  -3   4  15      472.67      499.34     15.70 o 
  -2   4  15      192.58      205.00      7.85 o 
  -1   4  15      807.01      856.56     27.37 o 
   0   4  15       21.59       19.46      5.24 o 
   1   4  15      894.27      981.61     31.16 o 
   2   4  15        6.18        6.22      2.44 o 
   3   4  15      340.01      360.59     14.43 o 
   4   4  15      496.67      517.13     29.10 o 
  -4   5  15        8.85        8.54      4.00 o 
  -3   5  15       13.20        8.53      2.79 o 
  -2   5  15        0.55        1.93      3.44 o 
  -1   5  15      275.48      279.18     11.38 o 
   0   5  15      111.09       96.99      4.64 o 
   1   5  15       92.82       88.76      5.28 o 
   2   5  15        0.72        1.82      3.22 o 
   3   5  15      369.08      413.17     15.53 o 
   4   5  15       94.30       92.20      6.48 o 
  -4   6  15       16.69        8.27      4.75 o 
  -3   6  15      405.18      409.58     23.50 o 
  -2   6  15      879.43      890.06     30.40 o 
  -1   6  15       53.27       56.02      6.64 o 
   0   6  15       14.19       11.31      3.28 o 
   1   6  15        0.05        3.09      1.89 o 
   2   6  15     1973.37     2091.97     74.26 o 
   3   6  15       85.78       89.43      6.92 o 
   4   6  15      122.27      119.64      8.77 o 
  -3   7  15      166.22      154.92      9.91 o 
  -2   7  15        0.94        1.44      3.02 o 
  -1   7  15      569.84      621.51     22.64 o 
   0   7  15      196.78      166.49     10.85 o 
   1   7  15      235.70      229.59      9.96 o 
   2   7  15       17.04       19.94      5.85 o 
   3   7  15      350.40      320.22     15.55 o 
  -2   8  15      470.01      470.69     21.84 o 
  -1   8  15      108.82       97.59      5.87 o 
   0   8  15        1.60        3.01      1.72 o 
   1   8  15      134.31      135.06      7.82 o 
   2   8  15     2221.48     2487.49    105.21 o 
   0   9  15       12.00        6.46      4.40 o 
  -4   0  16      101.46       87.99      7.91 o 
  -2   0  16      139.33      173.96     12.12 o 
   0   0  16      267.78      253.98     31.51 o 
   2   0  16     5865.39     6047.85    312.05 o 
   4   0  16      319.18      350.37     22.78 o 
  -5   1  16     1347.32     1462.38     84.33 o 
  -4   1  16       37.33       42.96      6.57 o 
  -3   1  16        0.92        2.81      2.45 o 
  -2   1  16       42.49       46.44     11.41 o 
  -1   1  16     2683.35     2616.81     95.05 o 
   0   1  16      146.50      138.58      7.00 o 
   1   1  16      122.79      116.22      6.77 o 
   2   1  16       63.09       48.13      5.29 o 
   3   1  16       97.05       76.80      8.83 o 
   4   1  16       15.30        3.09      7.03 o 
   5   1  16      581.95      618.36     36.31 o 
  -5   2  16       42.88       39.12     13.02 o 
  -4   2  16      472.39      489.76     20.14 o 
  -3   2  16      416.15      430.23     14.37 o 
  -2   2  16      697.29      754.00     22.73 o 
  -1   2  16      651.65      661.21     22.38 o 
   0   2  16      773.70      810.01     25.99 o 
   1   2  16      867.09      892.83     28.44 o 
   2   2  16      807.58        1.39      1.97 o 
   3   2  16      178.97      209.68     10.67 o 
   4   2  16        7.56        7.99      4.34 o 
  -5   3  16      232.22      218.67     15.26 o 
  -4   3  16        8.80        7.31      4.58 o 
  -3   3  16       86.73       93.86      4.22 o 
  -2   3  16     1572.87     1675.24     48.00 o 
  -1   3  16      139.02      143.31      6.34 o 
   0   3  16      158.50      171.88      7.12 o 
   1   3  16     1658.26     1728.52     49.91 o 
   2   3  16        8.38        9.14      4.06 o 
   3   3  16     2090.95     2251.69     89.20 o 
   4   3  16       34.13       26.59      9.39 o 
  -4   4  16      904.95      976.63     40.89 o 
  -3   4  16      164.33      167.18      7.86 o 
  -2   4  16      329.45      358.10     11.63 o 
  -1   4  16      719.02      779.44     23.58 o 
   0   4  16      869.56      910.71     26.91 o 
   1   4  16      275.88      248.71      8.59 o 
   2   4  16        0.19        0.75      3.42 o 
   3   4  16     1080.11     1097.21     39.32 o 
   4   4  16      183.26      170.10     11.12 o 
  -4   5  16      389.81      373.81     20.19 o 
  -3   5  16       94.19       81.18      5.61 o 
  -2   5  16      869.39      953.62     31.77 o 
  -1   5  16     1807.02     1856.15     55.94 o 
   0   5  16      928.12      972.57     29.61 o 
   1   5  16      723.90      689.59     27.76 o 
   2   5  16      114.78      121.19      7.21 o 
   3   5  16      425.01      454.15     23.13 o 
   4   5  16      252.17      274.77     17.48 o 
  -3   6  16      924.59     1000.57     42.30 o 
  -2   6  16       14.08       14.21      4.61 o 
  -1   6  16       48.71       52.12      6.19 o 
   0   6  16       91.75       98.61      5.01 o 
   1   6  16      118.35      111.15      8.43 o 
   2   6  16      300.16      300.46     16.03 o 
   3   6  16       43.60       36.36     11.74 o 
  -3   7  16       25.77       18.42      7.23 o 
  -2   7  16      122.39      113.45      6.65 o 
  -1   7  16      292.48      279.97     15.33 o 
   0   7  16     1351.21     1397.94     60.94 o 
   1   7  16       15.56       15.25      5.36 o 
   2   7  16      147.30      147.37      8.62 o 
  -2   8  16       90.46       80.81     11.87 o 
  -1   8  16       88.59       82.74      6.70 o 
   0   8  16       42.35       33.77     11.82 o 
   1   8  16      144.59      135.10      9.91 o 
  -5   0  17       59.87       48.25     28.68 o 
  -3   0  17     5335.57     5374.09     61.16 o 
  -1   0  17     1122.69     1197.60     78.03 o 
   1   0  17      328.72      396.33     22.82 o 
   3   0  17      431.83      407.63     26.45 o 
  -5   1  17       18.32       10.09      6.78 o 
  -4   1  17      218.31      212.24     12.58 o 
  -3   1  17       21.36       24.41      7.92 o 
  -2   1  17      177.94      179.63      9.11 o 
  -1   1  17      478.27      486.28     21.21 o 
   0   1  17     1932.01     2012.02     63.65 o 
   1   1  17      124.13      130.94      6.41 o 
   2   1  17        1.93        4.69      2.97 o 
   3   1  17       14.44       15.85      6.82 o 
   4   1  17     1464.29     1656.88     66.84 o 
  -4   2  17      111.07      106.79      8.80 o 
  -3   2  17      324.96      342.32     14.33 o 
  -2   2  17        2.64        1.72      2.83 o 
  -1   2  17       76.04       86.80      5.30 o 
   0   2  17      149.10      138.23      5.71 o 
   1   2  17      724.11      797.76     22.49 o 
   2   2  17      136.13      123.95      5.77 o 
   3   2  17      274.24      317.52     14.83 o 
   4   2  17        0.04        2.21      4.33 o 
  -4   3  17      875.91      924.09     38.70 o 
  -3   3  17       66.65       70.61      7.14 o 
  -2   3  17     2938.96     3231.67     92.62 o 
  -1   3  17       32.91       42.36      8.91 o 
   0   3  17       16.06       12.91      3.73 o 
   1   3  17      942.74      992.73     28.80 o 
   2   3  17      714.18      789.03     29.47 o 
   3   3  17      662.96      716.09     30.48 o 
   4   3  17        1.91        2.20      3.20 o 
  -4   4  17      425.28      442.48     23.41 o 
  -3   4  17       29.04       24.67      6.27 o 
  -2   4  17      455.37      439.29     15.60 o 
  -1   4  17      579.68      664.87     20.60 o 
   0   4  17     1283.71     1337.07     41.13 o 
   1   4  17      683.17      657.08     23.10 o 
   2   4  17       60.59       52.68      6.49 o 
   3   4  17      795.57      874.55     48.11 o 
   4   4  17       65.91       64.10     10.79 o 
  -3   5  17       23.91       16.25      5.32 o 
  -2   5  17      442.22      461.13     15.58 o 
  -1   5  17      700.41      770.68     26.34 o 
   0   5  17       83.94       75.01      6.15 o 
   1   5  17       75.68       80.51      8.69 o 
   2   5  17       97.22       95.32      8.74 o 
   3   5  17      215.03      215.45     11.40 o 
  -3   6  17      179.40      175.71     12.48 o 
  -2   6  17       33.06       27.73      7.34 o 
  -1   6  17       43.63       31.42      7.64 o 
   0   6  17      332.24      326.19     15.68 o 
   1   6  17      104.48      105.85      8.46 o 
   2   6  17     1869.65     1978.42     56.74 o 
   3   6  17        4.28        2.30      3.66 o 
  -2   7  17        9.92        5.66      3.19 o 
  -1   7  17     2250.10     2582.83     86.21 o 
   0   7  17      253.10      227.27     10.22 o 
   1   7  17      981.28      968.20     43.83 o 
   2   7  17       47.13       29.70      9.77 o 
  -4   0  18      103.19      106.69     10.48 o 
  -2   0  18       16.93       18.18      7.58 o 
   0   0  18      692.79      729.33     39.10 o 
   2   0  18     1663.05     1969.39    110.77 o 
   4   0  18       79.50       60.68     26.25 o 
  -4   1  18       35.42       31.20     10.77 o 
  -3   1  18        6.04       10.72      2.85 o 
  -2   1  18       47.63       49.20     13.32 o 
  -1   1  18     1139.42     1206.09     40.45 o 
   0   1  18      184.88      212.17     10.58 o 
   1   1  18      474.38      547.13     18.97 o 
   2   1  18       49.99       49.99      4.80 o 
   3   1  18        0.01        0.77      2.98 o 
   4   1  18        3.74        3.21      4.02 o 
  -4   2  18      359.14      349.20     18.92 o 
  -3   2  18      220.12      224.63     10.48 o 
  -2   2  18      132.71      148.96      7.37 o 
  -1   2  18       22.81       22.85      4.96 o 
   0   2  18      150.97      141.05      4.97 o 
   1   2  18       40.91       43.38      5.52 o 
   2   2  18        4.44        6.62      4.15 o 
   3   2  18      150.02      142.32     10.06 o 
   4   2  18        6.44        9.01      4.41 o 
  -4   3  18      535.39      538.02     31.93 o 
  -3   3  18        0.56        0.64      2.42 o 
  -2   3  18      846.10      909.74     29.22 o 
  -1   3  18        2.17        0.93      2.40 o 
   0   3  18       69.40       70.36      6.85 o 
   1   3  18      817.52      805.37     27.76 o 
   2   3  18      422.41      416.80     15.97 o 
   3   3  18      285.56      281.20     13.85 o 
  -3   4  18      215.30      210.32      8.67 o 
  -2   4  18      106.80      122.97      6.99 o 
  -1   4  18      204.18      193.11      8.44 o 
   0   4  18      700.62      698.72     24.03 o 
   1   4  18       43.70       43.43     10.83 o 
   2   4  18       97.07       95.51      7.22 o 
   3   4  18      272.58      286.90     17.37 o 
  -3   5  18       13.03        5.26      4.36 o 
  -2   5  18       68.89       74.95      4.74 o 
  -1   5  18       25.04       17.24      4.90 o 
   0   5  18       70.05       70.60      4.51 o 
   1   5  18       58.56       45.48     10.06 o 
   2   5  18      122.42      124.95      7.70 o 
  -2   6  18       16.70       10.32      4.71 o 
  -1   6  18      390.62      391.29     14.94 o 
   0   6  18        0.00        2.53      2.26 o 
   1   6  18       84.48       88.15      5.53 o 
   2   6  18      132.87      148.00      9.33 o 
  -1   7  18       90.43       82.71      8.00 o 
   0   7  18      496.18      476.33     28.86 o 
  -3   0  19      465.27      536.75     32.69 o 
  -1   0  19       90.07       68.42      9.81 o 
   1   0  19      328.93      320.20     21.69 o 
   3   0  19      803.15      846.70     49.94 o 
  -4   1  19      402.96      416.30     25.11 o 
  -3   1  19       70.30       71.00      7.23 o 
  -2   1  19      104.12       95.94      8.64 o 
  -1   1  19       58.44       57.36     14.54 o 
   0   1  19      104.07      109.34     11.21 o 
   1   1  19        0.06        1.93      3.60 o 
   2   1  19      306.15      313.05     19.38 o 
   3   1  19      126.13      120.58      8.79 o 
  -3   2  19        0.54        1.90      2.78 o 
  -2   2  19       59.80       45.28     11.38 o 
  -1   2  19       17.21       20.98      4.96 o 
   0   2  19        0.52        2.93      2.35 o 
   1   2  19       28.67       25.39      6.78 o 
   2   2  19        0.04        1.72      3.66 o 
   3   2  19        0.94        3.69      3.97 o 
  -3   3  19        4.49        2.96      2.87 o 
  -2   3  19       61.70       63.50      5.19 o 
  -1   3  19      113.64      105.51      7.04 o 
   0   3  19       12.53       12.55      3.28 o 
   1   3  19       46.21       42.05      6.95 o 
   2   3  19      153.90      135.63      7.57 o 
   3   3  19       13.13        6.97      4.30 o 
  -3   4  19      486.12      509.63     26.93 o 
  -2   4  19       42.02       30.45      7.83 o 
  -1   4  19       84.42       92.57      5.85 o 
   0   4  19       90.01       82.71      6.29 o 
   1   4  19      370.19      360.25     14.94 o 
   2   4  19      120.68      113.05      6.94 o 
  -2   5  19      103.69      104.41      7.44 o 
  -1   5  19       18.24       14.81      5.34 o 
   0   5  19        6.02        4.53      2.70 o 
   1   5  19        0.19        2.30      3.15 o 
   2   5  19      108.47      106.34      7.71 o 
  -1   6  19        9.82        6.56      3.47 o 
   0   6  19      277.92      272.48     15.27 o 
  -2   0  20      993.77     1033.42     60.97 o 
   0   0  20     1898.78     2208.56     59.12 o 
   2   0  20       54.80       46.39     20.39 o 
  -3   1  20      282.16      275.23     13.81 o 
  -2   1  20       19.38       15.03      7.03 o 
  -1   1  20        5.99        4.71      3.00 o 
   0   1  20        3.88        5.71      3.53 o 
   1   1  20       90.11       91.99      8.93 o 
   2   1  20        0.04       -0.40      4.95 o 
  -3   2  20       48.00       38.87      6.78 o 
  -2   2  20        0.12        1.68      3.19 o 
  -1   2  20       17.81       14.55      7.26 o 
   0   2  20       67.35       71.74      6.08 o 
   1   2  20      272.96      255.67     11.98 o 
   2   2  20      376.77      353.78     19.55 o 
  -2   3  20       31.92       26.40      9.21 o 
  -1   3  20     1451.74     1603.27     52.41 o 
   0   3  20      192.10      189.23      8.20 o 
   1   3  20       40.84       28.26      8.60 o 
   2   3  20       66.01       52.72     19.11 o 
  -2   4  20       58.71       54.56      6.06 o 
  -1   4  20       11.44        9.68      3.79 o 
   0   4  20        1.25        1.14      2.63 o 
   1   4  20      755.49      807.02     37.13 o 
  -1   5  20       38.31       34.12     12.01 o 
   0   5  20      131.50      136.84     10.05 o 
  -1   0  21      799.58      847.60     60.71 o 
   1   0  21       46.12       31.96     15.84 o 
  -2   1  21      500.06      511.19     27.40 o 
  -1   1  21       83.20       82.89      7.65 o 
   0   1  21      920.51     1004.24     41.35 o 
   1   1  21      272.71      298.27     17.11 o 
   2   1  21      715.13      772.64     45.21 o 
  -2   2  21        7.77        6.09      4.14 o 
  -1   2  21      242.61      271.11     13.68 o 
   0   2  21      320.75      350.45     17.12 o 
   1   2  21      421.14      426.63     25.73 o 
  -1   3  21      547.74      556.87     26.86 o 
   0   3  21       19.62       18.24      6.10 o 
   1   3  21        7.09        7.96      6.16 o 
   0   0  22      580.37      594.72     50.73 o 
                                                 
